# Supplementary material for: Intraspecific differences in tolerance to elevated pH and alkalinity in brook stickleback (Culaea inconstans) inhabiting neutral and alkaline lakes
Source: J Exp Biol. 2026 Jul 9;229(13):jeb251351. doi: 10.1242/jeb.251351 (PMC13380978; doi:10.1242/jeb.251351)
Supplement: Table S2. — Values are the number of reads quantified per gene in each sample. [file jexbio-229-251351-TableS2.csv]

Gene	Culaea_37	Culaea_38	Culaea_39	Culaea_40	Culaea_41	Culaea_42	Culaea_71	Culaea_72	Culaea_78	Culaea_79	Culaea_84	Culaea_85	Culaea_47	Culaea_48	Culaea_49	Culaea_50	Culaea_51	Culaea_52	Culaea_73	Culaea_74	Culaea_75	Culaea_76	Culaea_81	Culaea_82
LOC120816270	1678	1938	1998	1886	1925	1654	1520	1421	1172	1830	1291	1375	2663	1742	1876	2085	2313	2326	2177	1699	1889	1483	953	1300
LOC120816259	29	38	29	6	24	16	49	49	30	37	23	10	59	10	11	19	23	5	20	35	64	46	7	38
masp1	300	434	429	679	481	193	349	733	339	670	219	610	298	242	244	215	174	293	236	196	320	305	290	228
clrn1	36	55	63	28	27	40	68	46	49	50	61	24	55	37	45	40	36	49	83	99	94	47	71	44
mindy4b	31	16	40	7	21	16	34	37	30	50	27	21	33	20	46	29	18	39	31	20	67	24	58	30
tsen34	247	272	263	374	250	316	366	444	275	340	368	402	322	245	198	260	266	263	292	272	386	334	285	178
eif2a	3316	4265	3187	3001	3395	3474	3489	3693	3033	3072	3142	3315	4450	3250	3352	3533	3594	3683	3435	3528	4093	3044	2963	2570
mmp23bb	24	20	34	15	19	42	7	21	6	3	5	11	37	42	42	65	13	54	3	22	7	20	10	4
ap2m1b	3906	4563	4187	3739	3931	3743	4136	4332	3004	5130	3405	3633	4962	3660	3893	3631	4841	4252	4689	4202	5332	4046	4502	4207
LOC120823424	93	129	151	91	112	115	185	123	93	188	122	152	148	90	139	125	113	104	193	126	184	126	120	135
rnpepl1	1558	2043	1469	1711	1463	1612	1169	1105	1058	1377	1121	1247	1814	1757	1694	1528	1759	1738	2641	1414	1676	1233	1446	1036
rpl35a	21485	28096	21462	21039	20724	22607	23979	25068	19413	24256	20070	23582	25707	21276	22834	20351	21013	22237	24558	21811	25139	21470	19327	15596
lrch3	1910	2577	2140	2019	2329	2177	2010	2290	1899	2581	2008	2279	2503	2227	1850	2260	2549	2779	2279	2242	2538	2106	1881	1747
LOC120823585	228	330	277	231	275	298	482	672	481	590	449	600	324	329	267	212	228	255	311	444	442	314	404	365
LOC120823426	1502	2253	2247	1737	1991	2121	2976	4320	2906	3639	2971	3843	2496	1705	1846	1400	1728	1923	2276	2673	3092	2035	2831	2154
LOC120823570	95	86	92	122	84	92	63	88	50	101	87	32	140	105	28	66	89	80	108	78	101	69	100	19
polr2d	556	833	679	640	628	694	644	838	554	940	623	719	780	584	658	605	618	632	676	705	740	565	575	502
lipt2	209	155	122	181	136	220	169	183	144	182	256	175	320	346	217	206	293	301	403	287	291	292	266	184
rnf169	1005	1466	1128	1074	1261	1150	1345	1214	1138	1398	1151	1210	1257	1212	1107	1028	1401	1404	1501	1210	1535	1245	1280	1061
spcs2	2490	2966	2390	2085	2361	2409	3706	3978	3033	3894	3351	4046	2193	2000	2147	2164	2239	1948	2936	2344	3606	2283	2656	1877
LOC120823481	3	8	11	12	9	6	4	5	4	4	5	3	20	5	3	1	11	4	3	12	15	3	12	8
arrb1	15	34	35	14	11	17	14	22	7	11	12	45	26	9	12	14	5	11	17	135	63	35	101	22
LOC120828514	4305	5478	3719	4637	4480	4310	4631	4467	3771	5452	4198	4271	4598	3875	4018	3953	5022	5131	5454	4969	4865	4287	4287	3992
wdr62	1303	1400	1120	1069	1081	1358	969	1028	779	1157	811	934	1438	1102	1158	1271	1460	1494	1505	1209	1108	894	969	870
rffl	1528	2219	1734	1743	1920	1741	1734	1404	1505	1704	1518	1715	2046	2160	1802	2046	2269	2666	1883	1682	2185	1527	1392	1189
eif4h	7419	8905	7254	7265	7472	7828	10872	11904	8946	11459	9890	11189	8410	7533	7993	7857	7576	8094	10603	10674	11332	8155	9544	7108
ano7	452	199	199	270	296	231	223	136	133	259	162	139	317	387	251	367	451	389	419	265	244	243	170	165
ece2b	3638	5596	4461	3283	5081	5027	4681	4575	5123	7191	4892	5025	5333	5096	4480	4062	5251	5704	5421	4586	6338	4186	5263	3795
col4a3	3583	4462	3751	3676	4185	4445	2719	1964	2169	3786	1692	1486	4738	4518	6947	6275	3674	5907	5474	5416	4084	4279	3913	3769
col4a4	6748	7835	7450	6603	7394	7966	4949	4098	3976	6205	4012	3597	7732	7748	10321	9688	6074	10415	9334	7952	6692	6324	6433	6098
LOC120824055	1335	1764	1598	1388	1359	1469	1818	2339	1690	2247	1659	2007	1703	1279	1448	1408	1510	1442	1851	1666	1994	1617	1757	1321
exoc3l2b	1844	2838	2257	1983	1315	2163	1765	1839	1602	1811	2158	1286	1833	2559	2363	2939	3630	3456	2458	2121	2162	2300	1673	1577
LOC120825066	270	314	236	252	318	242	140	198	173	217	181	228	333	292	249	313	321	353	369	296	261	221	267	237
LOC120820357	589	816	637	705	870	892	494	532	323	518	434	727	930	852	567	933	629	647	714	575	676	529	646	384
LOC120823055	3486	3712	3045	3461	3389	3524	3649	4454	3303	4290	3299	3889	3781	2483	3247	2677	3044	3542	4183	3235	3759	3101	3123	2972
nyap2a	0	1	2	2	5	2079	7	7	0	5	1539	12	1	3	3	341	1	54	3	2	5	102	405	253
LOC120818939	2133	2830	2184	2627	2342	2139	1922	1922	1325	2131	1529	1660	2713	2070	1839	2137	2587	2284	2004	2121	2024	1784	1611	1401
rnf168	635	814	725	638	693	636	708	681	521	713	538	575	785	695	628	642	841	718	727	708	615	600	260	379
LOC120826745	4	20	9	18	7	6	52	37	27	42	60	23	9	11	17	14	3	16	27	24	39	48	23	17
LOC120826752	1	12	8	2	10	5	2	7	4	7	34	9	13	4	1	5	4	3	8	5	18	2	7	10
spint2	31033	45710	33910	31564	34946	36167	47158	39924	37178	46186	39543	38163	33658	35807	36133	34404	38004	41108	47125	41281	51427	40175	37624	34637
atg16l1	3114	3965	3739	3492	3642	3531	3192	3601	2723	4145	2940	3696	3810	3119	3194	3406	3449	3450	3695	3518	3861	3097	3515	2803
LOC120830222	22	37	27	24	23	21	18	26	18	40	24	20	17	30	24	21	35	28	50	22	20	25	49	17
LOC120830230	26	25	32	28	33	39	28	26	14	25	22	24	25	24	19	19	31	23	26	16	30	14	26	24
sagb	17	12	16	13	19	8	31	26	13	27	21	22	20	10	13	4	5	7	13	21	21	11	2	8
LOC120815633	5508	6584	5339	6004	5155	5385	4726	4934	3821	6019	4194	4814	5912	4846	5226	5186	5755	5844	5386	5220	5679	4477	4619	3941
wdr74	555	689	659	639	536	625	735	1254	785	873	759	999	638	496	579	430	432	493	619	688	953	639	792	638
zgc:162872	3143	4626	3786	4265	3996	3686	2007	1955	1741	2963	1625	2281	3445	3201	3067	3562	3837	3990	3516	2729	2657	2494	2569	2173
LOC120815659	2402	3406	2698	2423	2464	2656	2310	2243	1555	2522	2035	2231	2807	2263	2480	2287	2380	2358	2606	2490	2499	2190	2393	1847
esrrd	80	121	140	102	147	170	146	152	63	88	114	167	292	270	143	200	96	147	249	150	230	260	280	118
LOC120821854	77	106	101	102	117	91	94	71	56	86	55	122	146	124	149	138	137	170	197	120	148	139	79	106
LOC120825977	40	56	42	32	68	32	28	26	11	34	38	41	68	54	85	78	55	84	72	51	55	71	50	52
shkbp1	2261	2683	2243	2415	2289	2173	2089	1991	1779	2516	1835	2156	2384	2412	2303	2441	2733	2662	2449	2108	2428	2001	2006	1803
LOC120825946	198	225	183	204	242	207	229	151	196	363	196	163	167	243	190	199	215	183	285	231	253	221	238	137
plekhg2	2642	1997	1430	1978	2289	2113	953	858	910	1683	1088	1176	2447	2636	2204	2709	2293	3032	2744	1588	1872	1923	1514	1612
il15l	259	132	170	145	221	163	124	89	112	125	70	128	267	274	342	242	293	260	229	248	201	184	161	117
triap1	270	293	199	291	278	229	230	187	142	313	173	195	261	290	292	291	284	217	333	212	252	275	268	126
supt5h	5276	5846	5037	5134	4778	5284	5199	5656	4337	5796	5022	5409	5624	4988	5188	4890	5336	5543	5857	5691	6121	4780	5161	4272
rnaset2l	456	368	240	262	350	416	342	141	155	373	220	174	340	411	581	321	245	490	539	177	341	286	245	207
LOC120823980	554	693	521	567	647	689	355	511	289	521	416	579	671	724	418	611	414	318	716	499	615	609	606	306
LOC120823935	6837	8277	5935	7312	7001	8406	5461	6594	4697	8744	7338	7184	7917	7234	5434	7154	6544	7486	8132	6405	7852	7441	5965	6987
nlk2	1842	2323	1659	1862	1777	1852	1824	1585	1398	2170	1561	1637	1938	1921	1836	1945	2225	2476	2401	1884	2012	1779	1903	1581
nlrx1	3476	4118	3058	3088	3301	3301	3580	3291	2897	3657	3645	3153	3104	3671	3333	3155	4254	4116	4192	3527	3875	2719	2906	2634
LOC120827656	66	71	68	33	39	51	47	36	40	95	44	47	57	77	86	59	73	96	59	62	80	74	70	73
efhd1	424	513	459	533	412	504	428	440	311	493	363	429	526	434	399	471	434	457	433	442	532	371	409	361
LOC120827689	44	46	30	43	36	50	74	71	36	41	57	49	48	38	44	33	69	48	61	53	79	55	54	54
LOC120827647	1151	1503	1534	1307	1266	1509	2051	2740	1457	2374	2112	2267	2114	1874	1497	1427	1694	1437	2033	2183	2892	2536	2661	1657
LOC120827664	650	838	748	748	562	795	462	651	444	671	547	612	877	737	580	739	987	797	925	634	618	753	637	606
LOC120827629	224	46	140	64	31	95	38	102	12	74	51	59	126	51	16	116	11	4	255	38	155	29	56	4
LOC120827636	243	31	139	82	60	133	78	97	20	91	49	78	120	83	11	154	7	13	292	45	207	49	66	25
usf1	5469	6045	4712	5171	4990	5373	4226	4390	3693	4921	4146	4380	5275	4938	4884	4949	5131	4046	5288	4632	5111	4270	4019	3538
LOC120825240	696	872	756	768	753	829	493	515	403	704	449	510	856	650	635	499	690	732	771	607	706	626	668	571
ubash3bb	325	660	568	389	533	520	282	311	243	410	199	283	593	520	701	506	604	605	512	420	877	288	301	631
LOC120825226	8	8	9	8	13	15	5	11	8	17	4	10	20	9	27	8	11	18	6	9	20	4	8	8
LOC120825269	585	919	958	664	887	784	1749	2490	1575	2048	1875	2106	1126	822	854	808	870	931	1242	1476	1823	1339	1775	1131
LOC120825261	8798	11072	9579	8522	9062	9429	12259	13674	10382	12328	11405	12421	9813	8854	9029	8959	9706	10346	10906	10184	12663	8886	9831	8262
phldb1b	7052	9057	8224	9098	8308	8537	6676	8224	5078	10917	6231	6855	8257	8023	6965	8987	8370	9503	9425	8371	7775	7629	9213	7946
LOC120815016	81	75	88	108	87	65	61	71	40	108	60	56	106	80	83	118	114	92	98	83	83	68	60	74
LOC120814818	1412	22	23	1050	57	8	114	1067	46	29	15	21	133	97	104	129	129	43	48	105	84	88	75	158
LOC120826344	65	120	187	125	115	139	239	400	313	289	231	220	197	99	106	66	157	91	153	178	223	120	134	118
zgc:113279	526	654	603	398	435	501	358	386	284	421	279	316	391	422	523	362	426	423	568	258	284	275	152	149
bco2b	109	165	206	360	134	154	259	370	220	216	232	575	302	151	195	234	243	156	235	320	576	394	260	296
sorl1	6503	11049	8693	8551	7933	8460	6577	5403	4307	7042	5335	4918	8191	5354	5833	7820	8752	7170	8686	5917	6685	6053	6762	6549
LOC120828994	126	299	139	133	130	141	74	67	80	154	68	77	106	227	319	339	181	286	140	187	164	162	76	121
lyrm9	634	770	593	570	610	577	598	608	524	693	517	590	624	542	569	605	523	637	632	559	679	525	585	246
ift20	397	479	372	420	453	352	327	317	285	416	255	366	361	379	390	324	359	343	377	319	321	316	353	208
tnfaip1	1567	2293	1801	1733	2059	1704	1970	2118	1717	2152	1772	1910	2054	1000	1502	1638	1594	1751	1921	1718	2025	1670	1765	1436
sgsm2	81	153	127	113	105	81	192	231	126	154	149	206	138	115	110	106	108	176	178	160	267	180	165	154
LOC120814530	1238	1488	1036	1247	1127	1255	1089	907	699	1153	938	954	1307	1184	1174	1092	1305	1347	1335	1053	992	1005	943	707
gemin4	1044	1211	1027	1108	976	1061	1107	1493	943	1216	1069	1171	1225	1052	983	790	954	921	1164	1053	642	993	980	974
dhrs13b.2	1537	1723	1317	1474	1394	1413	1153	903	1169	1495	1048	1164	1042	1291	1202	993	1356	1236	1277	855	1285	1023	915	717
smtnl	1126	1451	1084	833	836	1220	1118	1628	2040	3048	1727	2159	1120	1358	1414	813	1915	2324	1236	541	2993	1447	1121	1060
sebox	28	57	67	38	25	69	72	141	142	233	145	159	42	63	74	24	86	136	109	22	295	143	107	90
tmem199	1033	1389	1117	1008	1055	1019	1974	1996	1549	2002	1580	1658	1067	1135	1013	858	1181	995	1734	1831	1862	1317	1527	1329
poldip2	2215	2813	2397	2571	2149	2381	2606	2739	2118	3069	2441	2788	2636	2189	2188	2168	2391	2535	3235	2723	3043	2456	2652	2226
lrrc75a	881	1040	693	1125	961	732	632	552	587	891	610	696	1117	925	999	882	1293	899	1344	946	978	1060	846	819
crk	375	477	433	415	422	500	463	434	412	479	402	382	402	351	406	471	515	545	427	412	434	379	375	350
ywhae1	4222	5354	4226	4058	4350	4636	5910	6384	4603	6008	5358	5984	4992	4172	4284	4703	4523	4708	5670	5239	6235	4537	4379	3984
LOC120828697	11779	19857	15397	14009	14172	14451	13518	14942	12975	15464	11803	13412	12552	11812	12176	14231	14180	11434	14081	12386	15172	11359	10974	10172
LOC120816943	4447	7749	7743	4241	3635	8025	9443	10559	4571	9301	8520	7327	7185	4012	5142	4083	4743	6261	4713	6262	9649	8526	7192	8871
LOC120816948	14802	21476	16136	14272	14051	18220	22417	24420	16647	22321	19276	23030	14317	13398	13261	13021	15325	14740	16267	16310	20439	14785	17027	14231
LOC120821784	1530	2143	1284	1826	1752	1438	915	881	739	1078	814	799	1547	1554	1541	1623	1919	1617	1608	1195	1084	1119	905	804
xaf1	449	188	99	123	273	164	245	94	195	249	212	201	143	325	222	181	379	343	294	162	284	261	112	99
LOC120823066	25	19	46	18	28	27	40	14	1988	3550	20	41	34	35	44	33	40	41	46	21	41	36	25	21
zgc:153039	733	895	1000	805	853	842	1126	1261	939	1256	1201	1010	1053	810	869	739	911	798	1238	1175	1250	1171	1222	992
thpo	24	12	9	8	6	8	13	9	14	13	6	16	16	12	7	8	8	4	23	8	12	12	8	10
LOC120819085	2468	3918	2611	2227	2307	3150	4847	5466	5011	5260	4087	3862	3048	3751	4075	4624	2601	5473	4686	4144	5139	3618	3333	3492
LOC120819096	11	16	6	6	12	5	8	6	19	9	9	10	8	9	22	29	5	12	22	13	27	25	17	16
alp3	1742	1723	1425	1850	1597	1605	1729	2063	1674	1949	1677	1722	1738	1598	1665	1743	1596	1677	1763	1797	1980	1452	1574	1212
LOC120821004	4463	6402	5712	5760	5607	5762	6183	7681	6157	7947	6051	7492	6372	5173	4777	4891	5123	5628	7073	6336	7288	6050	6494	5534
LOC120821012	118	167	168	143	147	151	175	232	160	196	160	177	170	132	93	123	136	133	200	160	228	195	192	177
psmd2	7871	9007	7810	6523	7509	8154	14143	15033	11975	14202	13451	15966	8639	8538	9131	8385	8538	8638	12598	13126	15167	10961	11860	9368
prss16	2188	2812	2106	2001	2054	1975	2786	2148	1948	2400	2251	2034	2113	1932	2033	1792	2381	2413	2200	2358	2719	2655	2148	2093
serpine2	2989	3523	2813	2965	2885	2984	2507	2204	1746	2553	2113	2031	2935	3086	2655	2852	3016	3601	3554	3495	3202	2441	2639	2003
wdfy1	2175	2697	2038	2724	1801	2054	2146	2064	1520	2725	2162	2399	2922	3019	2435	2486	2922	3140	3287	2803	3018	2590	2345	2139
dhrs12la	11	3	7	6	2	4	25	50	11	11	17	29	29	6	9	3	11	9	7	12	15	10	22	13
ap1s3a	256	341	198	31	564	246	265	229	270	290	193	54	18	32	16	39	32	14	10	22	52	34	57	65
scg2a	11	11	10	8	5	13	8	5	6	10	7	20	8	18	12	24	5	21	10	5	28	9	19	7
kcne4	129	152	204	147	91	145	235	729	255	612	154	99	282	132	170	100	171	101	120	69	344	93	154	111
acsl3a	175	355	209	114	188	219	445	592	426	356	397	216	262	210	243	195	249	191	368	456	534	426	322	316
farsb	2074	2680	2216	2324	2053	2379	3014	3859	3023	3393	3015	3282	2518	1696	1699	1800	2335	2228	2369	2883	2707	2106	2231	2081
LOC120828719	17	36	43	35	26	33	50	97	34	70	44	76	41	56	38	71	48	51	96	60	120	50	78	40
LOC120825194	221	306	327	326	327	294	319	303	225	326	231	311	404	408	454	467	391	467	401	324	406	357	370	335
LOC120827262	48	47	51	46	43	50	49	55	12	42	25	40	46	49	76	49	34	59	74	42	48	64	48	32
pxylp1	187	218	216	197	218	260	264	371	283	332	344	308	264	229	294	223	215	240	284	236	301	188	354	196
LOC120828726	990	1455	1005	1049	1064	1094	1266	1306	740	1335	1128	1191	1251	1138	1068	1038	1207	1339	1584	1234	1476	1304	1148	948
LOC120827251	1092	1776	1264	1468	1185	1301	1221	1308	840	1360	1023	1273	1278	556	1158	1062	1209	1337	1359	1246	1108	942	1265	1046
LOC120819204	24	28	28	39	31	50	53	41	43	51	32	34	19	37	28	39	43	33	69	40	61	56	74	49
LOC120828740	7	10	17	10	10	12	18	4	3	27	12	18	16	10	12	16	14	12	19	24	28	21	20	9
lpar5b	44	25	19	11	33	14	14	5	14	22	6	12	39	31	26	41	34	45	35	28	23	10	32	19
LOC120828748	6951	8748	7049	6439	7017	7776	9513	10729	8486	10273	9405	10096	7178	6481	7022	7167	6785	7212	7771	6919	10047	7118	8051	6223
mrps22	1551	1857	1404	1511	1384	1538	1758	1840	1400	1874	1633	1671	1729	1514	1467	1500	1691	1548	1924	1796	2156	1523	1679	1285
foxl2a	2203	2807	2374	2549	1839	2211	1917	2030	1558	1883	1727	1553	1740	2278	1937	1941	2582	2511	2372	2004	2644	1792	2307	1519
pik3cb	2514	3504	2995	2371	3136	3097	3993	4772	4352	4733	4744	4127	2998	3151	3066	2924	3223	3433	3847	3442	5469	3798	3537	3244
LOC120834641	686	894	958	655	863	877	1072	1040	846	1041	1031	792	1402	1068	1026	950	1150	1422	948	1001	1302	999	835	945
her13	350	633	528	381	388	523	520	495	226	636	420	297	562	279	546	598	529	511	542	589	556	552	535	478
her8.2	22	22	18	11	10	14	34	104	20	18	48	79	18	25	15	13	14	15	26	33	33	30	34	30
cab39	943	1192	915	964	1075	947	951	834	676	1102	811	948	1156	1064	1018	1115	1226	1180	1269	1086	1091	977	1018	861
itm2ca	826	814	868	801	786	836	745	709	982	768	748	860	1151	974	970	918	952	1178	1046	715	1174	958	819	710
meis3	73	93	60	75	96	88	52	55	37	59	44	69	85	92	61	60	76	76	65	56	78	46	66	72
rinl	1017	741	725	667	682	652	608	466	462	557	570	506	895	915	836	686	1041	1011	1024	785	799	572	557	445
sirt2	1402	1911	1545	1526	1476	1611	1411	1383	1186	1523	1339	1331	1604	1453	1582	1603	1650	1704	1747	1442	1727	1421	1353	1112
dmac2	642	926	616	652	668	780	756	696	572	819	586	585	780	647	663	693	658	721	729	689	679	598	642	461
LOC120829149	33	52	49	43	36	52	16	48	13	23	21	30	53	65	28	25	41	27	26	50	22	22	30	26
nop53	4370	6200	5190	5126	4986	5323	5162	7077	4549	5985	4988	5708	5713	4431	4741	4241	4639	5289	5124	5180	6338	4472	5302	4034
LOC120829168	6979	9355	7095	6802	7041	6655	7666	6511	5429	7131	5691	6345	8532	8225	8758	6923	7798	7663	6727	7174	6967	7221	6759	5890
LOC120829162	15809	19727	14711	13631	14746	14842	16069	14803	12284	16469	13446	13543	16126	16263	16650	15793	18354	19240	18191	15605	16662	13438	13631	11723
LOC120823675	3023	2720	1789	1784	2655	2114	2811	2086	2518	3011	2657	2734	1956	2821	2875	2236	2980	2878	3080	2497	3094	2116	1700	1651
LOC120823661	700	645	429	318	691	567	1049	929	1029	970	1396	924	644	973	1053	948	801	1284	1325	1053	1586	824	988	754
sars2	575	962	729	720	700	724	918	946	821	1185	723	828	785	587	691	613	677	634	893	832	913	796	850	708
si:dkey-260j18.2	413	567	500	501	531	499	445	522	429	642	429	469	504	485	488	468	454	525	535	397	507	491	465	457
slc5a2	24	15	42	28	30	19	58	48	37	27	18	27	22	20	15	18	11	21	63	24	88	18	20	23
fbxo46	2577	3476	2279	2463	2336	2593	2286	1992	1820	2506	2416	2545	2413	2509	2194	2606	2901	2712	2684	2257	2495	2240	2166	2019
coq8b	1733	2096	1435	1790	1482	1596	1546	1405	1189	1659	1344	1419	1983	1643	1614	1802	2022	1912	2232	1660	1913	1723	1738	1364
numbl	527	678	556	501	461	679	191	255	295	273	218	278	503	468	452	530	544	712	567	412	471	350	465	339
si:ch211-11n16.2	2370	2964	2152	2678	2568	2231	1569	1449	1354	2154	1496	1346	2611	2437	1960	2186	2812	2525	2389	1856	2121	2009	1791	1502
LOC120816420	5536	6183	4675	4741	4456	5014	4169	4873	2786	3010	3115	3939	4240	3337	2912	3773	4068	3563	3586	3794	2634	2435	3037	1668
LOC120816454	899	1122	878	963	928	1047	787	936	660	991	714	849	1051	802	865	829	793	914	961	817	904	723	768	646
si:ch1073-280e3.1	154	177	238	203	295	143	295	318	182	241	274	253	348	256	306	190	181	239	241	273	364	386	202	139
LOC120816506	238	261	247	265	283	249	136	253	112	213	184	127	86	59	85	116	65	92	56	76	81	61	98	97
nudt8	872	1288	1069	1032	986	1069	1191	1417	975	1392	1078	1198	1170	838	895	1015	1184	1166	1043	830	1311	914	1075	785
ftr86	334	309	374	314	569	276	443	721	625	550	399	718	358	501	615	608	367	838	247	196	598	213	395	225
LOC120816500	144	113	159	123	195	108	129	251	196	166	142	230	137	143	254	183	141	322	123	68	233	68	156	60
LOC120822058	5	15	19	9	6	14	29	22	17	15	13	22	9	8	12	16	9	12	15	20	14	29	27	15
tagln	9927	12946	10804	9515	8961	10176	9665	11763	7292	7939	8358	8364	13267	12664	11298	11855	8376	11098	9774	9214	9329	7407	7185	5227
pcsk7	7638	10742	9517	6834	7678	8993	9511	8381	7435	10601	7344	8940	8417	7389	7939	8212	10725	9256	7996	7634	8670	7917	7619	7735
bace1	799	1121	889	862	1021	940	1712	2279	1312	1838	1443	1372	771	950	247	693	160	152	265	394	794	914	1182	495
LOC120827791	1180	1388	1108	868	1486	1350	2706	3615	2321	2086	1739	1651	1349	1534	1969	1632	1130	1836	1967	1690	3068	1105	1572	1089
LOC120827831	1791	2331	1921	1901	1908	2125	1698	1736	1417	1932	1473	1560	2162	1722	1787	1823	2005	1955	1827	1550	1770	1750	1690	1576
sidt2	3235	4611	2951	3191	3360	2908	2809	2469	2914	3604	2425	2430	3753	3352	2861	2962	4023	3848	3776	2530	3937	3130	2691	2538
sik3	5786	7365	5694	6355	6975	6146	5995	6721	5022	8012	6086	6175	7256	6867	5940	6880	7297	7531	7192	6188	7871	6906	6552	6111
LOC120825502	2	4	12	3	5	4	4	11	4	6	4	37	21	5	4	26	8	9	9	8	59	22	18	7
LOC120825511	34	44	23	20	33	36	16	11	15	18	11	26	33	47	34	35	36	65	36	13	38	24	20	13
LOC120826538	192	158	154	151	227	166	83	42	91	112	75	113	207	240	181	185	193	286	192	132	150	112	90	81
LOC120826560	1399	1813	1523	1652	1658	1494	1390	1489	1059	1490	1161	1497	1666	1621	1675	1730	1813	1822	1632	1528	1748	1401	1740	1271
mpzl3	1285	1667	1417	1281	1434	1530	1898	2085	1946	1973	1941	2226	1490	1350	1430	1251	1374	1505	1490	1540	1952	1436	1659	1218
gap43	66	82	54	46	41	77	25	34	46	38	29	416	86	52	56	264	38	36	63	37	401	90	44	39
LOC120826544	279	351	433	250	264	256	259	304	144	315	194	436	576	345	427	361	395	523	510	396	454	508	357	372
LOC120827211	36	38	37	25	29	37	50	38	33	36	31	44	65	73	44	59	15	44	56	51	35	44	37	34
wu:fb18f06	2820	3317	2231	2480	2492	2983	4818	4827	3587	4168	5066	3664	2974	4474	4333	3418	5019	4220	6810	5549	8346	5319	5242	3875
LOC120828853	18182	23857	21267	18829	17702	16823	19880	14800	16026	15554	12880	23838	18077	16345	9171	13087	16379	17634	14707	8239	15560	8009	14511	5139
tp53i13	547	636	477	603	511	548	589	547	377	627	508	610	634	542	474	543	685	551	749	445	637	497	606	407
git1	1969	2330	1794	2023	2088	1979	1606	1697	1527	1978	1703	1809	2155	1918	1923	1937	2148	2328	2077	1809	2002	1853	1733	1493
ankrd13b	164	170	126	109	81	148	73	80	63	117	109	82	153	171	167	200	165	190	242	148	186	155	110	122
ssh2a	2983	4376	3639	3709	2883	3502	3513	4412	3691	5275	3651	4726	4529	3062	2875	2551	3783	3362	4040	3397	5914	4238	4815	3799
slc6a4a	251	365	368	330	305	376	301	452	265	439	330	330	670	476	397	481	344	584	420	484	552	383	472	287
blmh	3722	3939	3360	3242	3661	3517	5883	6514	4462	6389	5113	6026	3482	3614	3334	3275	3553	3290	5622	5218	5860	4101	5171	3811
si:dkey-52l18.4	10	20	4	10	19	13	10	9	6	10	12	3	6	13	8	16	16	7	14	15	18	2	6	8
rap1gap2a	2628	3366	2400	3014	2831	2850	2552	2773	2265	2778	2581	2601	2988	3310	2544	3060	2805	3018	2568	2493	3165	2984	2348	2304
LOC120826773	154	190	209	146	89	243	230	290	277	265	245	183	411	239	117	101	139	111	135	249	212	189	341	126
LOC120826764	27	68	51	32	17	55	49	71	51	64	54	61	92	60	44	46	45	57	47	40	57	51	74	29
LOC120826806	193	215	219	211	141	209	257	322	243	240	269	181	344	273	211	210	229	232	299	314	293	266	291	143
LOC120826789	359	449	481	375	204	444	565	653	579	526	585	405	705	531	399	366	514	484	611	591	578	598	613	322
LOC120826823	67	88	92	74	46	75	93	113	80	74	81	63	130	98	75	76	73	71	97	82	106	121	97	52
LOC120826816	188	268	303	215	121	247	287	400	302	311	329	261	408	271	220	245	286	317	329	317	405	421	333	162
vwa7	2432	1338	1089	1615	2250	1672	501	247	630	1132	403	535	1618	1533	1160	1868	1531	2065	1218	763	747	919	443	428
LOC120828950	3310	3552	2502	3021	2659	2929	2793	2037	1781	2066	2046	1602	1927	2330	1900	2188	2866	2595	2168	1865	2004	1543	2273	1634
si:ch211-132b12.7	487	517	370	985	350	378	206	131	76	204	169	176	455	315	224	349	326	202	324	209	135	173	239	175
LOC120816726	52	60	20	127	36	30	34	6	7	24	29	32	127	14	17	44	189	21	58	23	7	31	26	18
akt2	2959	4142	3085	3374	2946	3246	3550	3980	2881	3861	3258	3026	3546	2984	2693	3493	3804	3429	3509	3087	3785	3086	3090	2996
dhx40	939	1212	997	937	929	1009	871	1137	824	1105	879	1005	1149	806	925	833	866	911	984	1001	1065	877	914	749
LOC120827951	329	383	214	262	411	338	149	140	158	280	119	106	359	332	345	286	366	384	349	238	289	218	196	164
LOC120827939	7	0	7	10	7	14	6	8	4	7	17	1	22	22	8	6	16	20	14	11	16	6	7	3
ly6d	22	22	8	3	6	13	8	10	6	23	10	13	20	17	7	4	11	17	10	2	11	6	4	7
samsn1a	1069	1193	918	672	1012	829	872	740	1116	1314	946	901	1895	1095	1015	869	1407	1421	1195	725	2106	1119	1009	810
hspa13	443	736	574	555	532	584	703	950	701	879	739	803	686	615	561	494	580	580	630	560	836	588	711	492
gdpd5b	3644	4587	3910	2702	4028	4253	4809	3625	4323	5079	4729	4472	3648	3985	3978	4320	4989	5047	5288	5011	5433	4837	4704	4164
serpinh1b	1718	2101	1834	1350	1942	2318	993	629	961	1157	860	981	2222	2729	2543	3142	2007	3205	2500	2170	1615	1618	1996	1030
tsku	851	984	1137	941	866	847	694	1078	761	809	730	712	1089	991	896	781	777	1017	896	827	967	740	795	640
mmp13b	97	292	174	335	327	321	112	112	292	63	62	252	376	268	179	337	188	435	393	483	505	424	284	166
LOC120828975	2	3	3	6	1	3	0	6	2	1	2	1	3	0	58	1	12	13	2	11	7	19	21	15
tbrg1	692	830	780	716	700	709	608	758	543	856	612	674	780	674	684	614	723	759	786	750	819	716	698	611
LOC120819502	295	467	378	362	382	338	416	319	351	424	346	397	374	339	294	388	361	375	355	291	202	231	307	246
LOC120819514	220	386	275	277	302	261	356	269	278	318	275	280	360	257	214	319	334	322	275	240	168	184	227	204
b3gat1a	298	407	309	449	420	405	262	324	216	396	279	344	521	409	361	450	395	336	436	393	336	375	433	287
LOC120815814	187	739	432	21	710	514	186	12	203	194	272	209	704	453	603	391	551	413	223	281	110	331	222	190
ilvbl	2116	2480	1744	2768	1931	1957	1736	2070	1287	1890	1590	1783	2447	1619	1866	2175	2232	1660	1961	1628	2026	1553	1868	1479
fam118b	1509	1841	1319	1320	1498	1448	1206	922	1132	1337	1073	1248	1289	1277	1294	1282	1748	1310	1339	1312	1375	992	1091	815
srpra	2464	3489	3096	2611	2811	3086	4318	4981	3845	4667	3834	4582	3183	2765	2954	2636	2845	2821	3730	3525	4456	2896	3806	2893
LOC120818667	3	11	12	6	15	3	6	10	18	5	5	9	16	4	7	6	12	19	7	9	21	10	15	3
st3gal4	1870	1936	1570	1628	1610	1702	1522	1140	987	1527	1505	1332	2142	1489	1370	1498	1984	1729	1711	1302	1862	1350	1352	1099
LOC120829077	784	866	701	1022	374	597	452	521	924	662	433	638	339	297	373	496	739	566	311	513	850	269	466	165
fli1	3866	4817	4607	4443	4592	4534	5072	4780	3688	5294	3901	4296	5625	5078	5280	5149	5472	5287	6138	5642	6397	5438	6769	4962
ets1	1500	1441	1494	1145	1217	1501	1321	2302	1212	1198	1012	1060	1758	1454	1646	1303	1333	1613	1388	834	1644	1024	1056	1116
kirrel3b	16	28	24	17	34	26	15	21	12	27	19	18	39	29	18	40	32	37	42	35	38	26	22	32
barx2	505	638	712	598	881	503	325	409	339	365	360	634	949	997	637	1123	637	780	461	424	348	386	538	262
rbm7	1161	1585	1093	1257	1211	1147	1353	1214	1031	1492	1111	1366	1466	1090	1196	1090	1304	1223	1205	1235	1278	1075	1225	1009
clmpb	1203	1281	1178	950	1220	1144	1487	842	942	1378	1066	1138	1390	1517	1142	1534	1332	1748	2040	1253	1297	1570	1170	977
gramd1bb	1443	1409	1313	1100	1922	1463	1137	1011	1018	1599	1001	1045	1321	1132	1368	1313	1307	1650	1582	1096	1652	1291	1029	878
LOC120822449	779	778	945	698	848	833	918	891	692	938	822	813	929	1166	968	1022	653	1343	1073	842	1063	1035	1097	792
LOC120822456	141	176	208	105	189	161	280	185	147	132	133	181	251	231	167	174	245	184	194	151	255	199	150	126
polr2i	373	493	378	380	410	468	471	469	411	491	358	519	480	489	415	345	431	402	463	464	515	361	484	365
pglyrp5	1016	1593	1427	836	1245	1498	851	2902	1353	678	1124	2775	2385	2261	1135	1128	2037	1267	1165	2224	971	1773	1938	997
foxg1c	15	50	48	14	23	34	48	140	59	14	59	65	18	27	50	18	27	22	17	28	31	24	52	22
snrpd2	1853	2276	1940	1630	1923	2025	3099	3633	2635	3588	2794	3622	2163	2031	2156	1791	1881	1965	3020	2862	3188	2153	2724	1984
vaspb	11218	12866	10701	9289	9876	10755	11620	11296	8894	11146	10015	10004	11232	11667	12307	11037	11899	12915	12310	11242	12511	9452	9501	7633
LOC120811412	5359	7070	5724	5384	6204	5971	6741	7399	6211	8196	6663	7289	6420	6265	5817	6395	6546	6882	7484	7132	8428	5879	6660	5879
cfap45	23	8	14	22	11	20	38	56	24	31	25	30	24	26	25	17	24	26	23	34	32	28	32	10
slc37a4a	494	619	461	463	422	410	492	639	457	600	516	582	464	419	383	453	461	402	512	492	607	426	483	385
trappc4	734	992	790	826	812	791	998	899	879	1086	858	977	938	775	872	764	887	764	998	931	1011	853	958	729
rps25	27632	37533	26898	28349	30113	29940	29763	30624	23452	30785	23794	29781	33165	28026	29458	26692	28575	29639	31323	28210	30200	23553	25580	19111
sgcg	723	808	656	709	702	887	451	458	376	508	467	665	1145	906	870	941	644	732	947	641	552	636	731	439
sacs	309	366	367	371	466	380	387	433	255	569	325	624	443	404	294	402	289	344	513	469	504	531	570	436
LOC120811884	2302	2778	2746	3306	2954	2292	2221	1935	1650	2874	1494	1940	3121	2527	3190	3021	2847	2656	2881	2923	2832	2625	3042	2135
LOC120829019	894	1037	844	869	817	922	1127	1315	934	774	1029	1201	997	869	847	1028	929	933	1263	1172	1247	1026	1045	735
brwd1	5657	7515	5646	5799	5931	5812	6572	5292	4705	7408	5546	5872	6832	5516	6074	5880	7223	7142	7110	6462	6761	6748	6405	5812
si:ch73-281n10.2	8700	8571	5888	6461	7289	6390	6569	5828	4518	5759	4923	5755	6684	7734	6868	6914	7942	7536	7841	7107	6586	4526	4960	3376
get1	411	464	362	410	481	400	404	429	321	489	330	488	495	370	457	358	400	400	506	443	451	353	486	314
sh3bgr	403	461	421	382	399	531	250	224	169	296	190	467	664	450	434	541	351	425	359	346	416	492	482	300
igsf5b	8	9	10	7	16	2	10	8	5	10	9	14	10	26	14	12	10	12	13	14	8	11	9	7
LOC120828842	5509	4412	4112	4081	5776	3318	263	122	47	472	123	147	3318	1896	38	5095	3400	1104	742	100	71	152	329	133
LOC120829030	8358	8174	5738	7767	8414	6543	507	159	63	813	218	280	4939	1761	32	5954	4650	1284	1333	429	109	361	695	318
pcp4b	35	72	46	25	73	41	62	53	44	37	38	91	62	71	75	77	58	69	104	87	79	72	42	30
dscamb	2361	1005	1745	1581	1970	805	1556	866	3522	3578	780	2030	1349	1690	936	2359	2569	4951	790	1290	1440	3142	4128	1653
bace2	270	450	324	469	402	322	628	720	454	695	548	588	356	417	361	485	448	312	766	674	843	638	543	593
atm	2222	2677	1936	2556	2470	2074	2721	3320	2435	3591	2748	2996	2386	2228	2074	2624	2426	2183	3211	4044	3060	2549	2806	3010
npat	1278	1650	1442	1471	1450	1409	1965	2156	1521	2132	1715	1899	1653	1364	1277	1430	1522	1383	1923	1727	2171	1679	1771	1608
LOC120828062	1448	2473	2065	1577	1737	1874	3131	3399	2659	3094	2302	2849	1860	1953	2103	1891	2001	2269	2519	2286	3325	2158	2152	2183
tubd1	918	1037	695	805	785	868	492	491	409	575	463	466	963	536	680	790	792	432	707	625	499	451	511	390
rps6kb1b	1314	1823	1576	1568	1501	1689	1812	1995	1501	2069	1500	1837	1736	1474	1507	1404	1430	1674	1831	1747	1842	1547	1646	1370
slc33a1	863	1091	986	809	1001	816	1545	1821	1367	1540	1177	1533	1064	836	927	963	1086	986	1173	1181	1524	980	1149	982
gmps	2932	4206	3368	3322	3476	3345	4941	6433	4680	6149	4433	6261	3853	3527	3223	3405	3666	4212	4361	4504	5403	3866	4573	3445
LOC120822334	9	11	11	5	15	6	8	10	7	7	9	15	7	11	4	6	11	9	8	22	11	16	6	11
kcnab1a	67	53	91	62	73	40	76	75	80	120	43	100	86	109	63	73	69	93	88	56	86	51	59	41
ssr3	2790	3512	2847	2229	2587	2999	5156	5369	4742	4838	4745	5465	3257	2953	3160	3116	3203	3067	4004	3701	4911	2871	3642	2781
LOC120820996	6039	8219	6505	6832	4823	6612	5114	7058	4425	5528	4647	4711	4799	5903	4492	4498	5595	5174	5724	4259	5577	4404	3677	3662
ccnl1a	8431	11940	9497	8326	8629	9525	11020	12095	8814	12889	9305	10560	11075	7211	8850	7785	10016	9458	7771	9075	11971	9015	9013	8189
veph1	56	64	57	50	44	61	46	45	22	46	26	34	40	58	70	68	62	71	56	52	85	44	44	48
ptx3a	244	365	466	241	275	321	398	311	205	413	203	355	493	317	446	500	337	609	595	602	562	566	485	427
LOC120823124	811	1025	824	826	944	776	985	875	791	1127	844	971	949	956	935	950	984	877	1071	984	1088	795	960	824
golim4a	1664	1891	1684	1782	1759	1750	1293	1069	1059	1594	1169	1224	1989	2088	2353	2171	2089	2368	2274	1995	1990	1874	2006	1422
serpini1	152	231	137	267	140	167	245	198	186	261	217	238	259	206	127	249	232	261	218	198	304	198	268	159
pdcd10a	1532	1761	1383	1382	1502	1405	1328	1219	1152	1452	1259	1289	1559	1583	1526	1527	1726	1634	1582	1323	1671	1269	1377	1086
zbbx	13	17	1	2	13	6	16	21	6	9	10	12	16	18	1	4	3	15	1	4	1	8	17	13
si	260	509	434	379	485	392	208	338	146	320	197	515	663	373	227	224	428	275	556	430	407	649	438	256
LOC120826877	24	103	134	51	72	60	55	20	19	35	24	90	86	47	46	61	51	31	70	27	47	62	31	38
scn2b	9	7	4	6	9	5	17	6	3	5	9	12	9	13	12	15	9	5	7	11	11	15	21	4
LOC120820260	84	79	123	97	85	96	57	59	72	94	44	150	98	79	55	150	50	63	120	81	207	99	52	33
mecom	2195	2403	2804	2607	2648	2442	2343	1798	1558	2261	1520	1892	3629	3838	4291	3199	2569	3804	3044	3012	2751	2610	2700	2438
megf6	46	35	59	46	41	43	21	42	24	27	20	13	100	83	152	82	44	111	75	49	74	55	53	45
LOC120827763	193	51	38	242	24	41	23	123	181	27	16	19	25	53	45	61	25	30	61	46	42	29	23	44
mffa	937	1236	930	860	922	998	1073	1063	829	1119	961	951	1057	981	1025	843	1025	1017	1014	941	1183	963	991	709
mrpl44	793	1059	862	746	800	893	1071	1113	848	1068	911	1014	1014	921	873	1024	960	1003	936	967	1075	782	949	673
agfg1a	1573	2059	1990	1536	1585	1832	1612	1706	1356	1795	1619	1524	1984	1943	1949	1738	1823	2051	1969	1694	1858	1442	1442	1213
daw1	10	18	8	13	14	15	27	39	12	15	15	15	27	12	17	13	23	30	10	17	10	15	12	13
LOC120809057	30	42	44	36	160	52	83	9	22	24	14	32	57	41	15	122	22	34	51	31	38	51	24	12
pid1	729	1137	1365	759	862	877	811	555	477	567	441	567	942	710	982	829	862	1014	748	791	596	693	559	574
dner	16	22	25	27	19	17	29	17	14	16	15	27	38	21	23	37	16	31	34	29	17	17	11	8
trip12	16689	22761	18355	18515	17813	18338	22816	22234	19659	26085	20845	22857	21421	19391	18286	20295	21690	21581	22960	20874	26084	20934	21545	19483
zbtb38	524	615	421	451	599	504	398	263	243	402	334	264	524	577	524	569	549	589	526	425	484	375	417	307
rasa2	1881	2515	2085	1807	2314	2168	2333	2570	2059	2634	2430	2429	3065	2034	2387	2419	2431	2703	2224	2003	3244	2075	1949	2008
LOC120824835	211	215	127	121	200	157	133	69	290	152	94	285	205	141	102	279	252	215	144	216	201	190	416	88
rnf7	552	768	631	610	625	624	729	751	647	806	651	761	695	660	682	648	726	686	765	650	761	580	737	451
grk7b	12	22	22	14	16	15	25	18	17	10	18	7	33	9	8	27	21	13	11	14	14	22	21	13
fzd9b	2281	2643	2689	1292	1714	3100	2698	2578	1628	2588	3009	2605	3140	1731	2946	2304	2712	2487	2450	2881	3344	2555	3093	2399
baz1b	4161	5418	4402	5127	4990	5516	5444	5845	4639	7050	5068	5503	4419	4165	4412	4076	4479	4995	5116	4985	5183	4181	4640	4038
bcl7bb	652	944	343	1164	752	1173	683	989	507	779	548	663	423	387	396	405	397	393	457	332	363	354	297	241
hip1	1840	1862	1966	1794	2057	1643	1291	1382	1000	1487	1180	1423	2766	1889	2084	2007	1976	2053	2303	1779	1919	1782	1641	1231
LOC120827917	103	107	145	140	103	114	97	61	54	75	53	80	123	119	118	165	112	135	157	83	96	109	96	59
gdpd1	270	465	382	289	356	380	573	613	620	515	653	419	545	337	423	368	389	405	499	441	554	492	391	406
porb	3856	6502	6474	3691	4459	5227	4254	4468	3634	4103	3867	3664	5725	5007	4910	4502	4823	6376	4285	4100	5809	4086	4197	3432
taf15	9557	11708	8624	9271	10015	9086	14125	14497	10605	13470	12209	14048	10620	9864	8891	9383	11147	9428	13505	13128	14009	9765	10745	9368
mmp28	348	573	393	359	360	422	390	573	386	619	427	375	516	402	551	516	592	576	704	689	762	736	752	578
LOC120830271	95	138	115	92	116	115	118	90	87	106	85	146	128	136	135	118	150	127	148	153	170	113	139	100
cul3b	2773	3215	2583	2316	2634	2613	3293	2775	2709	3499	3216	3117	2679	2814	2900	2664	3001	3243	3137	2752	3437	2757	2632	2222
LOC120815725	1123	1683	1332	1422	1636	1332	1438	1672	1119	1451	1278	1623	1824	1434	1233	1631	1498	1674	1747	1575	1876	1533	1688	1038
LOC120816182	7568	7658	7408	6330	7623	6371	8171	6484	9146	9114	8999	9478	7631	8407	8244	8436	10904	11047	7408	6046	10422	6897	6107	5557
stard10	3111	4094	2872	2823	3261	3305	3940	3234	3963	3270	4169	3395	3085	4328	3211	4004	4159	3478	4029	3108	4516	3197	3529	2285
clpb	2161	2724	2360	2266	2183	2401	1501	1521	1319	1935	1534	1531	2772	2203	2161	2089	2655	2863	2243	1591	1898	2103	1958	1882
phox2a	27	22	25	23	10	32	29	27	31	21	21	126	44	34	33	84	26	31	17	29	127	33	41	26
inppl1a	3965	4428	3925	3859	3819	3878	3141	2964	2192	3796	2872	2881	4121	3882	3314	3884	4502	4584	3238	3282	3199	3259	2729	2886
folr	9	12	7	4	7	8	12	3	5	8	9	12	10	3	2	5	4	1	5	8	7	12	13	7
anapc15	312	428	283	304	283	313	309	345	195	304	247	262	442	325	319	322	344	325	302	324	349	272	306	175
sfrp2l	164	192	158	177	184	178	159	152	100	165	115	125	221	204	206	161	172	142	219	175	139	174	176	112
lamtor1	2523	3706	2748	2489	2886	2677	4326	3910	3664	4147	3714	3775	2965	2744	2844	2921	3348	3333	4000	3818	4831	3574	3588	3055
lrrc51	15	23	9	13	3	22	11	23	17	39	12	12	8	16	3	13	9	6	28	23	21	32	8	9
LOC120827176	155	182	138	113	132	117	216	152	103	159	131	112	142	317	252	149	227	377	361	283	361	221	219	78
numa1	950	867	687	502	651	778	1114	803	544	701	681	809	862	1510	1472	774	971	1578	1590	1449	1625	1090	1041	428
nlrc3l	1438	1726	1472	1472	1629	1426	1769	1804	1513	1745	1554	1817	1720	2058	2252	1411	1570	2501	2231	2324	2811	1913	2190	1185
naalad2	344	655	560	715	639	552	238	324	224	306	268	249	503	1466	1283	514	425	1511	1244	1224	1440	1359	1149	602
LOC120827165	989	1028	1022	953	958	825	672	638	413	1043	471	460	1098	1400	1172	1316	1546	1646	1489	1425	1009	1037	1146	832
tyr	24	20	25	13	17	9	18	35	12	38	21	13	30	22	17	38	15	43	10	36	40	15	27	21
grm5b	6	9	12	6	5	6	7	6	4	6	4	5	30	132	6	2	9	26	14	3	5	13	5	1
ctsc	12519	16154	10803	9189	11356	10316	14693	11901	13322	14542	15522	14533	10558	10655	11847	10745	13516	13049	13792	12430	13145	12366	9931	9547
rab38a	25	35	24	44	26	28	59	26	17	34	25	40	38	17	20	19	26	31	30	54	34	14	34	13
fzd4	765	878	1221	782	893	796	1029	1150	658	1182	727	749	1163	900	1271	1109	902	1177	1197	1097	887	978	1225	940
LOC120827318	126	167	93	96	112	67	95	77	120	191	106	113	101	94	124	86	109	103	81	86	102	94	65	55
LOC120821859	2533	2882	2648	3122	3052	2450	2476	2118	1869	2593	1947	1927	2728	2375	2197	2677	2883	3066	2518	2345	2370	2245	2198	2320
pdgfd	124	153	145	87	136	128	169	148	143	156	133	160	150	149	216	138	169	125	162	116	232	122	114	74
gria4a	60	95	62	49	96	49	65	33	28	56	54	72	226	97	134	143	146	164	122	109	125	164	69	63
msantd4	66	84	49	120	50	52	83	76	54	75	72	78	78	69	59	68	80	56	100	60	126	112	83	99
aasdhppt	306	330	306	288	289	264	379	551	366	481	369	472	350	286	249	294	290	294	427	379	452	386	393	331
gucy1a2	12	33	13	38	22	16	14	14	10	21	17	5	25	42	8	13	20	30	7	27	31	16	17	6
cwf19l2	1109	1326	1164	1236	1087	1137	1143	1073	763	1316	973	1081	1268	1150	1104	1194	1220	1146	1322	1258	1165	981	1100	842
alkbh8	589	997	798	798	2473	911	1909	1008	790	855	886	2250	890	715	776	656	692	679	866	828	1040	781	844	781
LOC120828319	45	64	72	75	71	27	25	47	30	39	17	65	68	67	78	41	43	46	43	53	38	47	46	19
kbtbd3	15	17	12	17	7	6	8	38	1	3	10	6	18	8	14	9	19	8	8	16	24	19	6	17
fam168a	1278	1655	1595	1350	1425	1551	1574	1541	1408	1713	1382	1584	1997	1702	1696	1927	1308	1744	2071	1765	1948	1832	2146	1799
LOC120828279	749	1211	971	740	935	998	1254	884	939	1013	998	1020	1134	1016	984	790	1032	1006	1488	1029	1269	1242	1122	947
LOC120818981	1594	2001	2085	1599	2234	2471	1639	1637	1555	1862	1775	1776	1996	1943	2239	2108	1738	2056	2315	2436	2212	1661	1899	1620
relt	179	230	406	209	178	240	108	159	125	226	112	153	288	208	185	229	112	241	173	228	213	300	339	179
LOC120823330	77	89	80	81	71	77	58	62	40	56	46	60	116	68	44	54	74	140	88	71	68	80	90	57
p2ry2.1	79	78	82	83	111	61	68	72	45	47	48	68	86	52	62	61	89	175	64	58	76	80	64	42
LOC120816228	1047	1328	1122	1109	1139	807	945	824	719	987	673	1025	2146	1455	1278	1542	1586	1714	1662	1331	1276	1260	1358	1149
LOC120816217	735	802	758	1085	1211	1043	1008	825	654	1297	745	704	901	1433	1061	1500	1176	1120	708	1334	1015	803	1366	793
LOC120816223	7199	4101	2284	3299	4667	2807	3719	1912	2013	3644	2603	2829	3206	4583	3711	2512	5141	3982	2598	1803	2795	3721	1448	1853
yif1b	673	1074	936	640	850	913	899	1112	876	1013	902	1048	1009	803	841	745	1022	897	1029	961	1238	827	1034	818
LOC120829053	25	7	19	66	47	57	79	16	51	57	39	29	24	48	55	31	39	46	13	40	24	16	51	11
si:ch211-136a13.1	68	113	89	63	53	62	53	70	57	134	75	85	142	107	101	143	61	167	298	208	118	182	128	83
bloc1s3	295	493	326	286	328	303	449	321	336	413	343	316	360	295	343	315	366	344	406	398	400	335	325	285
trappc6bl	965	892	715	930	834	943	986	936	862	1066	823	789	909	800	708	700	868	961	978	844	937	813	921	697
zgc:114130	1217	1515	1227	1093	1236	1210	1311	1492	974	1543	1107	1187	1313	1055	1019	1117	1270	1335	1350	1245	1357	1114	1101	1121
zgc:162730	10501	18788	16201	8495	8962	13768	24155	33597	17143	23300	18281	18809	16836	8818	16406	9607	13656	10304	14505	13292	22280	15579	13740	14714
zgc:172282	91	126	136	98	103	117	157	104	98	182	157	108	170	133	214	150	102	266	182	195	189	228	166	128
vps53	1514	2084	1478	1578	1548	1615	1795	1382	1334	1972	1321	1522	1885	1673	1599	1823	1897	1998	1880	1663	1855	1544	1673	1406
rflnb	407	703	553	514	381	492	330	389	288	344	308	337	719	547	754	692	535	704	570	654	678	551	636	293
mettl16	924	985	734	849	846	892	876	891	715	1118	766	881	960	856	1029	858	1025	924	1208	996	1128	844	1029	769
pafah1b1a	4070	5130	4086	3689	4363	4182	5215	5005	4281	5256	4516	4611	4802	5093	4778	4981	4992	5518	5421	5226	5816	4404	4580	3852
cluha	4738	6527	4674	4904	5085	5173	5912	6587	5206	7262	5780	6217	5735	5795	5354	5588	5727	6765	7155	6823	6811	5447	6064	5356
si:dkey-54n8.4	80	66	67	66	72	78	96	69	59	79	97	112	112	103	106	112	75	93	147	97	112	126	116	71
tlcd2	627	1091	899	692	632	856	2016	1745	1318	1458	1707	1371	1075	776	778	722	1024	847	1279	1105	1841	1275	1249	1292
aifm4	711	923	606	702	639	727	1827	2114	1442	1325	1707	1558	748	750	708	762	833	1190	1230	1080	1630	1466	1065	952
zgc:153372	245	276	245	219	161	278	348	269	304	369	348	324	223	201	272	302	262	225	367	295	345	278	348	181
prpf8	19739	26122	20911	21632	22976	22001	29348	31353	25695	35294	27988	31642	24102	22136	19440	23583	23174	25138	29733	30240	32283	25244	26670	23518
LOC120823974	1538	1319	1133	1263	1648	1171	1345	1111	1701	2147	1503	1382	1623	1517	2108	1491	2041	2018	1380	1489	1846	1290	974	1185
scarf1	114	115	146	114	104	129	141	129	152	161	136	132	175	112	211	133	156	152	163	151	209	150	97	158
sarm1	15	33	12	19	18	34	15	21	41	21	11	31	62	22	32	29	27	26	48	47	88	32	46	34
slc46a1	639	750	544	600	693	572	890	778	647	1051	768	691	652	579	729	628	711	815	994	820	854	902	873	721
LOC120823835	11	19	16	26	17	22	31	56	20	26	23	31	31	24	15	25	13	14	20	40	29	32	37	28
foxn1	38	34	10	24	40	13	13	17	11	13	9	21	18	44	37	27	51	70	48	34	72	38	14	14
unc119a	11	90	23	22	22	13	14	32	23	37	24	68	57	39	133	229	129	161	128	57	116	170	99	47
cpda	4811	6373	5332	5403	5546	5042	5595	5750	4897	5208	5440	5423	6107	5379	5329	5253	5884	6304	5616	4930	6415	4712	5012	4281
LOC120824689	546	706	554	565	461	611	748	736	521	766	720	528	550	493	519	541	593	585	594	657	751	526	582	413
trarg1a	42	22	17	20	28	16	17	23	26	32	12	249	41	45	27	160	30	40	38	27	329	62	33	15
aipl1	11	13	10	7	7	13	6	1	5	2	10	2	11	12	6	17	3	6	14	5	8	1	10	6
abhd15a	328	259	211	237	196	266	154	117	129	223	136	163	273	386	297	381	370	334	273	214	193	182	121	155
LOC120821767	97	154	196	165	231	160	258	224	203	236	159	181	208	186	258	228	372	259	1894	199	252	1821	188	966
LOC120819754	1539	2044	1777	1684	1783	1685	1800	1800	1542	1842	1571	1852	2038	1983	1759	1973	2130	1769	1910	1815	2315	1553	1836	1350
mnta	981	1312	822	948	1074	937	1316	1367	1004	1268	1087	877	1001	1055	837	872	1152	1105	1378	1084	1351	1170	1017	842
sept4b	2438	3109	2769	2498	2894	2951	3757	4249	2501	2818	2961	3113	3506	2782	3484	3125	3047	2964	3014	2678	2792	2422	2912	2530
limk1a	673	730	772	778	857	691	1052	1430	775	1075	857	862	904	816	708	856	863	864	909	661	1177	807	928	827
elna	1554	1720	1793	1485	1996	1434	1234	1086	855	1231	805	1311	2328	2978	3402	3522	1992	3431	2742	2271	2317	2456	1666	2030
LOC120835462	3079	3815	3013	2984	3448	3638	4387	4448	3221	4801	3600	4694	4207	3616	3273	3917	3426	3549	4311	3866	4210	3343	4030	2841
psph	421	573	648	579	539	481	1028	1027	1310	949	924	905	616	569	660	624	461	598	783	738	966	549	827	599
LOC120830207	42	73	69	88	77	44	44	86	39	58	51	50	66	69	41	24	72	91	64	55	57	83	44	76
LOC120835316	425	524	514	447	521	712	298	552	366	454	292	470	787	685	417	408	329	450	360	479	496	349	416	203
chchd2	3859	4912	4240	3377	3721	4474	6510	6807	5925	6735	6026	6382	4917	4249	4536	4293	4365	4648	5438	5363	6242	4470	5499	4046
im:7138535	675	1063	758	884	753	757	701	782	661	852	596	842	800	661	504	576	634	658	661	667	710	520	755	443
si:ch211-235m3.5	323	364	336	306	342	363	341	514	265	311	374	322	301	264	229	298	351	351	293	314	362	265	266	192
ube4a	1751	2242	1696	1897	1682	1811	1842	1811	1314	2088	1556	1771	2023	1777	1665	1946	2134	2224	2074	1818	1948	1726	1871	1520
kmt2a	5170	6303	4812	6628	6878	5465	4352	5010	4257	6501	4689	4888	6597	6096	4326	5958	6805	7562	6142	5170	5601	5526	4933	5418
rnf26	479	650	512	459	492	494	593	505	416	647	445	453	585	537	540	462	585	694	615	487	609	452	540	401
mcamb	326	410	378	454	461	312	205	254	245	319	192	304	529	452	389	319	369	303	462	293	410	337	266	213
cbl	2770	3510	2780	2576	2919	2520	2241	2060	1935	2931	2011	2282	3246	3126	2537	2818	3040	3144	3143	2306	3070	2499	2372	2181
grik4	47	39	31	21	23	41	13	14	21	22	23	34	30	42	38	29	29	25	24	36	31	25	24	11
arhgef12a	6136	7031	5871	5979	6607	6114	5169	6548	4181	5880	5707	5180	6589	7069	6544	7051	7713	8282	6159	5376	6733	6384	5833	5250
tlcd5a	124	264	250	194	213	176	236	255	178	261	225	242	282	172	250	188	444	181	226	243	297	193	264	212
oafa	973	1397	1338	1131	1374	1262	1526	1958	1665	1738	1488	1639	1687	1166	1677	1233	1068	1653	1423	1874	2114	1822	1728	1586
pde9al	11	4	17	2	11	16	13	12	16	5	14	4	57	10	10	37	18	32	34	32	20	18	9	23
hepacama	17	4	19	10	4	15	9	20	9	18	31	8	26	21	71	66	19	44	33	20	33	32	21	14
LOC120824898	22	24	14	54	31	21	10	13	14	13	17	46	44	43	74	60	29	42	17	14	47	23	6	11
LOC120824873	173	203	124	114	146	156	88	56	113	95	98	86	193	186	153	177	107	274	231	77	88	88	50	57
LOC120827926	21	20	38	30	23	26	23	18	19	19	11	27	32	21	22	86	19	31	22	20	29	15	12	11
scn3b	21	26	94	18	35	27	28	14	14	7	8	36	27	29	53	52	29	35	21	23	39	22	20	27
drd2a	7	8	10	8	8	4	12	11	4	21	12	11	22	2	28	29	9	16	13	23	16	25	29	15
ankk1	515	690	456	621	566	493	428	360	401	406	367	551	567	611	526	643	627	767	365	537	307	250	393	226
si:dkey-103g5.4	42	34	14	33	37	25	18	24	14	36	18	28	93	48	45	43	45	58	58	32	45	54	44	26
LOC120817684	2	2	8	8	5	3	117	50	13	18	79	37	54	20	15	8	10	11	78	74	75	62	94	83
laynb	626	826	662	629	598	662	959	744	506	866	691	674	775	759	765	665	800	831	998	942	1007	1068	986	867
sik2b	7122	9672	8439	7823	8133	8185	9516	12275	6281	10972	8783	7492	13913	10525	7416	9840	16081	13845	11279	7952	13253	9189	10039	9254
ppp2r1bb	10290	13217	10952	9993	10997	11332	15549	17965	13059	16543	14792	16207	12679	11656	11592	11924	12460	13223	14758	14276	16799	12714	13317	11560
med29	405	490	412	405	387	397	487	466	327	549	393	425	488	463	399	381	499	393	621	531	484	404	465	332
mlf1	395	403	357	221	357	508	125	173	140	205	109	162	560	534	268	556	256	334	302	227	206	244	195	171
rsrc1	649	815	705	701	783	695	709	919	611	880	663	781	791	757	676	638	674	725	782	695	828	628	737	516
shox2	56	39	24	45	40	28	26	17	28	14	24	40	59	77	72	39	65	61	66	84	50	50	46	33
dock10	5070	5050	5398	4458	5761	5360	4093	3564	3324	4897	3608	3868	5807	5203	5525	5687	5587	7515	5807	4091	4849	4377	3821	4287
cep57	348	364	237	282	307	261	274	183	151	333	238	259	391	271	253	356	358	307	403	325	264	288	249	184
mre11a	803	991	760	743	808	800	842	1126	750	977	920	1005	888	878	710	767	806	802	856	984	1019	765	937	686
tmprss4a	3124	5043	3666	3148	3431	4072	4683	3127	3570	4997	3658	3365	3654	3453	3756	3432	4391	4304	3851	3297	5005	3777	3794	3540
il10ra	501	443	421	343	526	464	475	255	388	508	362	366	546	444	609	465	514	642	621	392	483	431	327	308
tmprss13a	2119	2964	2137	1737	2600	2269	3366	2475	5766	4873	4534	6567	5188	5690	4477	10644	6441	6741	4964	5365	3143	3705	1158	5357
fxyd6	52	82	72	39	120	81	197	200	141	157	175	270	78	68	63	101	48	56	104	104	188	96	81	90
LOC120819539	1090	1473	1309	1122	1194	1435	1591	1654	1399	1968	1680	1224	1831	2004	1458	3013	2112	3298	2189	2060	1913	2240	1618	1854
LOC120819551	11	34	11	19	37	12	47	29	3	92	14	0	67	23	16	72	64	19	78	35	66	25	45	29
si:dkey-202l22.6	7131	9062	7337	9889	12044	7297	16073	18060	3262	29532	5128	2657	9273	6363	3760	17850	10042	6559	11838	4201	17161	6543	9861	5828
si:dkey-202l22.3	14	18	19	13	18	17	10	17	26	29	21	24	44	22	18	51	26	35	40	30	37	30	24	18
gpr184	247	301	293	206	241	293	291	474	342	324	331	246	309	234	316	319	270	321	218	287	409	202	230	238
prkd2	3860	5426	4027	4279	4519	4601	4300	4778	3685	4654	4115	3924	5297	4578	3302	4343	4090	4590	4729	4001	5086	3730	3454	3209
strn4	2628	3687	2945	2951	2869	3199	2601	3303	2371	2961	2703	2710	3042	3209	2798	2889	2951	3360	3262	3050	3578	2804	3144	2456
LOC120817884	131	179	185	209	175	212	152	157	164	178	176	183	180	206	179	182	178	184	212	164	222	165	220	147
slc1a5	2020	2300	2671	2281	2333	1929	2928	4423	4145	3270	2981	2977	2018	1439	1561	1626	1906	1810	1634	1662	2631	1523	1452	1428
egln2	1024	1228	2021	1184	1120	1427	1080	2319	1075	1822	819	763	1116	765	423	613	792	854	948	502	834	518	630	357
tmem160	669	774	690	688	578	737	789	761	721	829	694	654	664	594	644	605	632	684	790	686	800	634	603	585
npas1	10	12	17	11	8	17	18	27	42	26	12	91	23	7	9	19	23	17	28	17	41	23	19	36
arhgap35a	7119	9664	7509	7351	9124	9316	10297	8238	8376	11283	9662	10620	9848	9192	8678	9210	10181	11432	10364	9919	11445	9718	9282	9266
ap2s1	2559	3758	3031	2295	2346	3076	3975	4116	3000	3604	4016	3831	3295	2784	2989	2863	3135	3124	3860	3735	4458	3208	3782	2840
rab4b	1653	2442	2026	1697	1987	2232	1957	1989	1727	2206	1896	1895	2121	1838	1723	1884	2079	2142	1894	1734	2059	1795	1903	1481
rhoub	248	329	315	275	297	274	204	245	203	188	230	312	355	298	390	325	332	301	244	294	244	283	275	209
rtn2a	226	288	293	157	201	293	139	167	81	123	172	291	305	326	200	431	193	219	199	233	307	250	204	147
ppm1na	10	13	25	11	23	19	46	42	19	35	30	70	16	16	22	12	23	12	76	40	54	83	90	57
ptgir	106	132	80	104	168	115	109	60	131	136	102	115	149	176	179	156	148	133	175	117	170	108	89	81
calm3a	3533	4687	3485	3918	4005	4002	5314	5263	3668	5768	4337	5395	4849	4224	4318	4402	4129	3886	5507	4839	6398	4661	5167	3770
si:ch211-195m9.3	171	213	137	209	213	92	91	183	195	184	54	147	235	179	146	213	227	225	224	180	179	228	166	173
gemin7	220	308	257	246	233	256	309	313	278	331	233	282	335	269	294	271	297	341	314	257	312	274	309	225
bmp16	3747	4620	5020	4283	4541	4081	5650	7673	4571	8423	5668	4469	5526	5891	5426	5445	7433	6781	6987	5635	8637	5875	6817	5865
ppp1r37	4600	6286	4350	4830	5025	4884	7169	6827	5503	7360	6262	6459	5416	5457	4882	5761	6023	5720	6496	5899	6206	6059	6121	5255
mrpl28	1285	1692	1363	1469	1294	1569	1723	2080	1448	1707	1653	1705	1670	1413	1363	1379	1385	1249	1563	1615	1784	1333	1725	1279
relb	1687	1999	1227	1282	1597	1367	2348	1761	2405	2472	2025	1993	1523	1537	1615	1365	2168	1882	2211	1933	2899	2018	1933	1410
clptm1	3472	5253	4532	3517	4073	4569	5951	6751	5638	6731	6040	6479	4445	3834	4048	4104	4172	4642	5242	4849	6342	4331	5197	4291
tbcb	1520	2195	1836	1910	1996	1812	2262	2207	1723	2622	1897	2330	2067	1829	1803	1740	1789	1891	2166	2171	2474	1913	2156	1559
six5	732	737	402	611	693	575	405	216	311	496	317	367	617	974	660	783	856	956	1021	546	532	525	599	381
six9	41	39	64	54	76	41	36	26	31	95	33	37	83	74	31	67	111	186	142	119	133	76	115	68
qpctla	480	592	431	483	444	493	523	735	571	636	536	699	640	446	445	396	441	458	612	559	720	550	628	529
LOC120808701	3211	3303	3597	2718	2696	3105	4933	6393	4488	4791	4481	5192	3687	3125	2995	2875	3197	2753	3920	4692	4774	2887	3775	2602
sipa1l3	4969	6173	4951	5760	5921	5002	6296	5407	5377	6638	6145	6268	5934	6413	5474	6672	16556	7536	7419	6119	6809	5627	5578	5261
map3k10	876	1017	841	563	722	823	1379	1728	1407	1337	1591	1194	702	1112	870	860	1072	1177	979	1001	1692	1164	977	1042
ttc9b	55	48	42	36	48	30	57	60	62	59	43	176	58	54	58	106	47	47	53	55	174	67	49	41
c1h19orf47	1054	1372	1124	1153	1213	1216	1352	1678	1149	1520	1164	1325	1298	1141	1137	1063	1310	1259	1357	1344	1514	1206	1217	1142
fosb	531	831	535	648	1105	443	617	387	559	381	491	271	534	793	436	407	711	871	534	410	663	442	274	322
capn12	862	1216	819	787	953	994	964	979	744	672	974	655	821	596	662	357	694	804	842	801	633	749	974	582
znf296	9242	11685	9398	8569	8869	9180	11663	10089	8691	11708	9930	10733	10614	8368	8890	9974	11332	10174	10056	9524	10762	9160	9498	8413
LOC120807676	5850	7654	5183	7167	7229	5813	3957	3677	3230	5452	3402	4001	6796	6157	5328	5490	6943	6424	6620	5500	4739	4773	4500	3685
LOC120825582	256	347	276	313	320	286	265	261	190	211	174	226	359	322	322	247	317	265	323	268	252	286	271	218
snrpa	1378	1433	1233	1077	1158	1200	2200	2214	1692	2072	1796	2204	1326	1251	1452	1431	1399	1375	1915	1837	2008	1465	1633	1283
c1h19orf54	140	189	155	154	119	138	118	149	90	129	127	142	178	77	88	93	138	99	209	178	145	104	135	45
itpkcb	3297	4268	3340	2996	2859	3227	3979	3246	2758	3772	3356	3046	3706	2332	2865	3262	4411	3723	2292	2567	3871	2868	2225	2334
gfm1	1364	2153	1684	1564	1790	1845	3091	4059	2551	3383	2944	3238	2011	1709	1866	1548	1666	1832	2282	2546	2781	1924	2680	2000
lxn	828	1194	840	612	841	994	1031	927	773	746	1028	729	936	857	1126	958	895	971	927	1047	1223	778	682	587
wdr53	555	777	600	595	583	613	508	891	505	742	530	586	764	294	429	338	579	564	772	726	583	342	431	703
srprb	1148	1537	1265	1053	1173	1258	1522	1705	1313	1682	1449	1669	1319	1203	1301	1245	1395	1345	1490	1211	1721	1174	1298	1049
LOC120826228	162	221	231	116	175	184	201	219	168	167	163	147	254	136	168	200	194	231	224	272	291	197	191	221
LOC120827853	169	224	182	147	137	173	216	215	196	269	239	223	155	154	221	181	184	198	204	180	205	136	177	102
cux1b	3310	4031	3009	3333	3638	3436	2832	2730	2214	3347	2606	2280	3722	3986	3683	4094	3785	4510	3622	3123	3374	2918	2878	2562
LOC120824557	1027	1010	1063	917	876	1119	791	921	626	1176	787	874	1241	1056	1264	1399	1228	1540	1475	1418	1161	1227	1232	1267
dnajc30b	77	98	81	92	89	105	95	92	77	112	88	94	81	69	69	58	59	89	67	87	105	45	109	62
bud23	786	1107	910	732	806	984	1122	1299	998	1188	923	1246	1002	831	836	701	840	885	1045	1081	1289	805	1050	783
stx1a	183	209	223	261	193	227	218	160	105	235	190	212	258	248	202	242	201	206	201	252	236	290	376	266
caspa	844	878	448	505	804	570	1055	429	1011	1104	884	947	546	777	880	702	1075	949	941	609	1167	819	782	515
LOC120824563	1256	1718	1260	1268	1363	1364	1259	1332	1096	1507	1244	1329	1596	1136	1376	1383	1529	1606	1488	1496	1605	1200	1348	994
LOC120824579	113	171	106	91	108	104	204	76	261	296	115	145	234	237	383	231	152	269	336	227	428	200	150	94
otol1b	7	8	6	16	10	10	10	10	12	7	11	17	27	242	12	10	8	29	7	1	14	9	13	8
sptssb	250	409	208	300	240	199	246	192	253	203	286	190	266	357	254	328	285	368	248	142	265	163	149	155
nmd3	2071	2920	2251	2165	2152	2465	3273	4737	2829	3491	3412	3878	2664	2191	2388	1994	2077	2309	2557	2904	3668	2623	2942	2168
ppm1lb	391	437	432	421	476	400	332	313	270	366	253	325	578	454	592	558	424	591	437	475	423	451	461	291
LOC120822670	55	56	55	39	39	39	35	52	90	36	26	67	72	78	77	31	31	36	61	36	77	42	59	25
kpna4	11701	16096	13644	13545	14302	13545	14120	15645	12409	16461	12730	14397	15821	13761	13390	12864	14723	15687	15775	13949	17297	13374	15042	11878
trim59	414	447	270	362	306	354	296	184	163	201	180	170	281	350	293	416	413	381	357	278	253	204	238	149
smc4	2425	2119	1602	1299	1707	1895	2333	2241	1721	1754	1648	2122	1937	1829	1963	2080	2370	1898	2111	1870	1994	1309	1088	919
ift80	866	959	767	874	759	807	753	642	601	893	672	667	1086	957	859	1036	980	854	958	949	611	814	772	678
LOC120825057	30	51	24	50	36	37	14	15	15	30	25	26	39	39	58	39	34	58	42	23	49	31	41	24
si:dkeyp-97b10.3	1138	1062	650	764	718	867	640	439	433	636	497	515	845	882	777	902	1060	919	1009	688	779	603	609	368
schip1	1537	1857	1685	1310	1435	1801	1110	1121	1166	1069	1113	1268	1670	1672	1627	1792	1225	1721	1522	1556	1456	1436	1532	1056
mfsd1	1381	2074	1493	1317	1564	1590	3079	2205	2358	2599	2441	2374	1733	1598	1666	1734	2071	1997	2570	2175	2545	2190	2135	1917
LOC120810517	24	45	36	18	16	39	23	47	29	21	18	42	36	16	20	19	14	32	32	37	49	42	65	34
LOC120835759	18	40	27	16	13	37	44	36	35	39	47	51	44	42	28	20	38	21	34	21	33	42	37	26
p2ry12	502	437	372	395	443	374	366	222	115	303	287	354	470	562	465	491	647	515	412	486	234	418	276	257
igsf10	266	492	380	496	589	363	176	131	121	276	145	248	834	847	556	1097	654	1054	729	569	374	550	437	338
aadac	97	95	81	77	99	92	117	120	90	151	112	71	63	57	88	99	82	105	82	63	91	59	70	72
LOC120819883	49	30	25	25	29	22	18	3	16	33	16	6	37	99	15	39	18	59	79	28	28	16	13	25
LOC120821635	234	290	209	253	283	248	204	154	159	248	194	222	302	248	218	291	192	292	328	257	283	221	259	199
p2ry1	795	1062	717	839	864	832	1080	616	762	944	850	812	957	820	760	793	988	979	997	1086	775	912	939	762
LOC120822074	2534	3266	2857	2790	2623	2891	3426	4161	3126	3481	3493	3440	2941	2540	2600	2244	3298	2941	2154	2461	3541	2740	2697	2146
LOC120819459	3069	6283	3793	2675	3212	4959	4435	3879	3957	4081	4030	3973	4435	1811	1377	1132	1662	2155	1728	2870	2245	4027	2369	2192
dhx36	1344	1594	1243	1364	1402	1454	1664	1835	1506	1854	1850	2010	1218	1226	1290	1439	1257	1293	1730	1644	1676	1290	1445	1191
LOC120820344	135	165	144	186	173	143	230	206	234	185	134	189	232	166	230	206	194	365	269	279	967	287	252	169
LOC120828120	17	15	16	10	20	14	14	9	7	8	5	5	8	12	10	12	27	20	22	4	16	9	6	7
LOC120829190	38	58	35	29	40	69	17	28	20	15	23	17	10	12	17	12	8	9	5	30	24	16	15	1
LOC120829219	14	24	17	16	19	39	4	16	13	8	20	29	8	0	1	11	2	2	4	11	11	5	2	2
LOC120827469	17	26	16	18	24	20	6	13	8	4	12	10	4	1	6	28	1	2	8	7	13	14	8	0
LOC120829209	18	81	31	18	42	45	19	35	29	24	25	45	12	2	7	18	14	13	12	14	28	11	11	2
LOC120829201	32	52	24	22	32	33	7	3	16	7	17	20	6	2	14	19	9	7	3	9	7	12	4	1
plch1	32	27	27	27	32	32	36	33	11	35	33	29	39	670	611	53	33	38	46	48	87	44	43	41
c18h3orf33	192	277	131	175	172	149	197	151	180	236	160	155	172	165	159	153	219	191	225	179	219	154	171	94
LOC120820512	6149	7286	5582	6383	6737	6066	6004	5877	4929	7436	5678	6124	6651	6688	5726	6384	7629	7737	7485	6391	6913	6132	6208	5422
zgc:112083	1196	1483	1148	1247	1300	1272	1171	1166	1010	1367	1134	1231	1514	1231	1109	1286	1306	1241	1358	1249	1418	1226	1264	954
map6b	15	13	22	6	12	25	18	23	25	34	13	52	37	18	18	42	10	18	40	45	67	34	45	15
thap12b	1398	1664	1480	1357	1473	1482	1608	1220	1133	1678	1243	1488	1683	1245	1364	1371	1453	1519	1586	1531	1555	1279	1568	1144
dyrk1ab	5635	7488	6225	6628	6789	6147	5923	5844	4742	6867	5381	6019	7295	6331	5562	6295	6282	7260	6499	6219	7249	5613	6163	5135
LOC120822870	3705	4662	3284	3658	5120	3789	4614	4099	3357	4580	3410	4064	3961	4425	4276	4793	4713	4740	5184	5849	5056	3363	3982	2658
LOC120823828	11	11	11	10	11	8	29	21	7	22	19	11	10	7	11	4	13	12	6	8	26	21	16	14
picalmb	3280	4069	3153	3182	3475	3340	3484	3226	2745	3916	3226	3257	4057	3514	3523	3602	4150	4072	4059	3657	4190	3288	3460	2856
LOC120823833	2370	3949	2374	3055	3928	2478	2997	3354	3200	2195	3985	3544	2870	3034	1876	1807	1875	2253	2984	1598	3688	1900	2245	1607
LOC120823836	38166	54684	54952	43231	52402	50096	60344	95904	63144	88049	67939	93181	58941	42495	51212	41201	41088	55605	53162	56049	79875	46823	65219	45069
LOC120823871	6	22	25	17	23	14	10	15	13	3	3	12	25	12	13	24	27	19	15	13	33	9	9	13
esamb	60	84	88	48	75	66	63	48	44	96	55	60	71	47	43	112	84	117	126	95	78	111	88	68
acad8	1390	1934	1415	1525	1292	1461	1384	1276	978	1676	1256	1292	1603	1427	1394	1396	1730	1503	1789	1431	1513	1504	1398	1096
thyn1	172	229	144	130	158	148	293	295	178	215	234	267	247	134	167	176	194	123	249	217	219	182	236	113
LOC120822323	3182	3737	2793	3062	2855	3102	3171	2604	2352	3206	2815	2817	3443	3312	3386	3318	3469	3345	3480	2996	3411	2758	2828	2254
jam3a	45	46	75	64	57	55	90	80	59	62	40	81	110	52	79	69	75	83	85	60	110	100	63	45
igsf9ba	30	42	36	48	25	33	41	42	33	52	29	48	30	30	20	35	74	36	35	44	58	40	31	16
LOC120829438	451	776	472	508	570	584	598	727	891	844	881	696	640	626	501	622	495	685	747	630	1029	765	787	593
cadm1b	22	38	32	28	23	22	15	18	16	30	14	54	60	66	70	51	39	68	71	54	37	76	54	50
ncam1b	351	412	359	237	295	445	309	388	289	325	478	539	410	316	370	412	321	255	496	376	594	382	394	284
zbtb16b	511	1152	950	766	440	1056	919	1203	562	1219	961	995	1023	537	402	370	664	603	535	571	968	767	798	659
tmprss5	19	26	29	39	13	22	11	25	19	15	14	65	39	21	23	13	23	28	19	15	33	21	25	12
pih1d2	15	15	27	23	13	8	22	22	7	10	11	23	17	17	12	16	22	18	20	16	12	12	21	4
dixdc1a	927	910	752	800	662	832	652	350	357	715	532	547	956	862	896	960	1031	1214	1036	1109	763	820	826	660
nkapd1	685	921	696	778	663	760	711	778	490	822	548	642	848	568	649	640	653	672	793	812	728	573	694	575
socs9	453	549	421	441	454	468	512	558	404	561	462	520	531	395	432	432	528	480	500	431	504	474	445	394
LOC120820870	5167	6564	4849	5517	5737	5203	4149	3540	3440	5363	3695	4045	6532	5383	5407	5827	6190	6490	5668	4964	5421	4790	4972	4001
gmfg	2413	2569	2080	1840	2480	1986	2644	2215	1805	2698	2208	2557	2358	2544	2774	2479	2270	2372	2945	2445	2913	2336	2169	1707
paf1	1967	2363	1850	1918	1688	2093	2038	2101	1570	2054	1799	2196	2211	1781	1999	1817	2109	2013	2216	2113	2288	1718	2030	1441
taok1a	6460	7991	6303	6522	7008	6824	7625	7057	6381	8374	7842	7524	8052	7240	7038	7529	8219	8895	7844	6751	8385	6651	7018	6141
tsr1	2020	2894	2621	2363	2432	2549	3220	4653	2967	3869	3070	3684	2849	2376	2360	1928	2152	2200	2677	3065	3597	2693	3205	2431
hic1	303	278	329	375	346	267	274	198	242	252	183	236	518	512	668	646	407	624	584	525	543	361	389	360
dph1	395	528	362	474	412	340	413	583	417	576	396	487	479	408	445	399	431	386	488	533	557	403	490	355
rtn4rl1b	13	25	27	35	31	23	37	14	23	28	32	35	24	17	27	45	15	28	29	26	46	17	35	30
rpa1	898	772	574	530	808	554	1431	1637	1427	1436	1405	1653	717	973	1078	965	927	742	1292	1541	1365	745	896	436
serpinf2b	2	10	5	0	10	13	12	8	6	10	8	11	17	5	4	8	5	1	10	26	11	19	11	18
wdr81	2595	3723	3239	2863	3076	3052	4245	3903	3931	5255	3938	4146	3474	3101	3037	3103	3707	3703	4770	4287	4956	4321	4252	4049
slc13a5b	22	47	17	42	37	49	10	14	12	6	15	30	59	49	11	29	80	64	48	96	77	112	99	71
pitpnm3	52	43	38	45	45	48	34	22	29	34	25	33	66	56	69	48	55	70	33	62	32	61	13	17
kiaa0753	232	228	317	188	227	303	253	347	172	279	262	251	235	248	254	231	281	279	251	291	308	214	270	222
txndc17	484	578	525	402	498	546	834	854	693	833	731	795	619	584	622	522	459	524	633	759	803	641	665	463
nxn	487	752	567	508	532	522	610	578	503	633	467	543	704	741	717	627	654	806	623	760	742	540	715	444
mrm3a	221	343	268	273	251	292	362	453	346	439	376	385	290	276	333	237	234	237	308	310	339	236	327	224
glod4	489	583	509	462	523	503	483	475	361	489	398	434	670	527	640	517	631	625	720	586	747	486	605	444
LOC120828347	3928	5323	4860	4932	5159	4456	4739	5276	4905	5637	4379	4832	5708	5256	4642	4920	5221	5962	5263	4384	5546	4814	4568	4173
srsf1a	1146	1410	1303	3037	1285	1234	1405	1711	1144	1395	1262	1515	1369	1234	1161	1118	1324	1249	1246	1476	1348	970	1168	867
dynll2a	59	74	96	75	73	48	267	379	114	150	166	233	93	78	67	145	65	75	114	131	271	105	189	106
synrg	3305	4699	3735	3870	3857	3601	4448	4930	3767	5069	4140	4274	4176	3720	3538	4005	4730	4553	4472	3865	4974	3907	3979	3711
dusp14	12	17	7	5	10	7	15	55	10	29	18	25	20	20	10	11	17	8	8	15	36	19	17	14
tada2a	724	879	774	832	766	781	685	705	552	804	621	708	1060	834	878	843	875	881	873	706	869	726	745	523
traf4a	1943	2303	1945	1769	2258	1900	3100	2918	3341	3313	3368	3126	2336	3256	3495	2647	2090	4526	4092	3132	3356	2845	3402	2407
nek8	189	218	235	66	101	189	269	197	195	100	290	101	123	221	339	129	93	91	172	268	267	267	131	165
tlcd1	2278	2690	2051	1888	2388	2295	3637	2668	3213	3453	3337	4092	2325	2501	2539	2372	2470	2752	3360	3548	3183	2851	3200	2448
LOC120827337	212	237	160	168	174	214	193	167	140	250	165	236	207	182	256	224	191	230	258	242	230	221	199	207
si:ch211-105f12.2	14	19	31	17	38	22	12	8	7	19	12	11	27	28	33	19	18	36	18	15	26	21	7	12
ywhag2	116	97	57	77	93	103	22	12	42	34	9	116	116	144	88	288	40	104	47	41	139	41	15	11
camkk1b	15	22	12	14	8	21	1	9	15	9	6	4	12	1	7	16	4	21	6	6	4	9	7	3
LOC120813158	286	475	364	295	372	362	466	1095	480	498	519	549	340	467	394	315	337	296	384	309	917	321	515	377
c2cd3	1662	2240	1725	1973	1898	1924	1613	1609	1254	2226	1614	1772	2177	2072	1603	1579	1868	1948	1621	1500	1674	1648	1586	1319
p4ha3	40	58	52	44	53	52	95	71	36	127	82	68	53	44	58	63	63	53	82	74	84	96	74	37
or95a1	16	19	19	5	3	26	12	6	6	15	11	6	42	7	17	15	23	24	9	13	3	10	9	2
LOC120821169	352	469	322	283	317	403	508	475	351	442	444	438	397	339	400	376	369	384	444	436	522	411	390	305
nectin3a	223	289	253	221	268	252	194	249	196	219	185	275	337	268	344	342	219	364	330	282	269	297	225	212
si:ch211-149e23.4	1824	1540	1302	1332	1468	1867	534	635	687	701	572	661	1564	1231	1341	1750	901	1744	1712	735	609	776	348	651
rrp8	390	454	351	363	341	400	438	572	384	572	418	518	449	323	348	278	346	355	310	402	464	400	385	350
LOC120829500	2511	2896	2131	2444	2448	2243	2501	2571	2244	2703	2236	2232	3239	2802	3006	3043	3018	3035	3132	2801	3633	2624	2858	2248
apbb1	2928	4000	3014	3555	3518	3380	3434	3163	2571	4037	3028	2968	4100	3580	3499	4057	4123	3801	3884	3648	4374	3615	3772	3152
robo1	671	1012	905	868	1004	920	689	875	633	787	669	1134	1255	1031	953	1192	936	1061	1243	1162	952	1035	1169	809
robo2	219	332	358	350	500	336	321	374	361	305	424	559	441	349	506	434	264	450	458	483	429	501	465	287
LOC120829023	908	1691	950	1046	1440	1201	1212	1399	1116	863	1455	1309	1239	1298	766	753	723	815	977	671	1235	667	780	518
LOC120818126	4065	4787	3859	3684	4352	3971	4528	3849	3937	4723	4200	4296	4391	4276	4449	3954	5197	4969	4989	3877	5012	3956	4054	3310
LOC120826530	25	36	21	25	23	43	76	90	77	46	80	75	49	35	33	26	30	49	40	30	65	30	54	32
LOC120826512	113	169	92	135	118	94	147	187	175	138	181	190	103	83	92	96	85	62	88	95	141	96	98	102
LOC120826415	52	78	58	45	58	64	74	81	49	90	37	91	69	65	61	120	54	109	109	123	97	112	84	79
hmgb1b	9451	12159	10224	9760	10443	10525	14731	15979	12152	17116	11875	14686	10816	9549	11297	10497	9487	9571	14073	14253	16342	11415	15113	10551
LOC120822391	13	3	11	3	7	9	11	15	6	7	11	8	4	3	11	2	6	5	11	15	15	7	4	7
b3glcta	394	394	359	370	320	480	497	407	263	416	402	389	493	446	516	602	355	527	601	455	532	513	605	428
frya	10453	15036	13704	14833	14828	12884	14978	14513	12186	17318	14119	14750	17286	14237	6798	16379	17983	15638	17057	16193	17690	18002	17397	13955
brca2	265	383	244	297	254	301	334	324	226	318	270	357	286	302	334	268	267	274	268	323	277	243	240	209
n4bp2l2	638	967	692	666	707	724	736	833	718	904	685	861	831	743	745	660	772	787	816	768	888	732	701	601
trmt9b	334	435	302	361	435	364	307	287	198	403	266	353	378	292	418	317	201	274	249	292	328	292	323	240
hdac12	66	109	58	82	138	94	108	84	89	74	102	80	138	112	96	128	85	82	111	76	132	75	82	90
stard13b	1555	2179	1679	1426	1819	1807	1844	1860	1367	2220	1613	1548	2226	1712	1775	2101	1730	2417	1723	2069	2353	1933	1884	1714
nbeab	21	22	37	34	26	27	31	44	17	36	16	24	45	36	30	51	91	47	105	21	44	41	349	26
mab21l1	81	103	81	62	107	97	80	59	42	58	47	98	134	119	185	182	128	147	149	152	160	133	152	153
LOC120815865	5	9	7	4	7	4	11	23	7	50	20	46	18	22	6	26	11	4	13	12	42	20	1	20
spartb	1432	2096	1693	2122	1554	1521	1126	1279	942	1541	980	1414	1715	1422	1289	1418	1606	1322	1621	1169	1503	1313	1442	1116
postnb	734	765	788	525	748	875	466	198	340	481	182	290	1101	1271	3130	3263	475	2143	1379	1067	742	1425	618	543
trpc4b	27	19	19	18	8	22	24	17	29	31	18	190	23	22	27	137	40	30	55	42	222	88	32	25
frem2b	816	1127	876	1327	1236	1205	637	417	397	1080	645	577	1753	1605	2179	2253	2073	1970	3377	2116	1283	2139	1674	1493
LOC120817607	711	912	782	868	789	834	893	846	605	1242	805	880	1181	828	846	956	873	1022	1033	849	1149	787	782	796
LOC120827417	796	1070	933	869	917	790	1254	1998	1008	1199	1032	1140	1035	786	809	711	880	1041	721	798	1291	741	847	672
LOC120826152	210	176	158	184	135	218	233	177	207	320	250	296	250	192	358	297	148	244	313	257	316	278	294	230
LOC120823681	387	684	392	430	537	501	427	371	285	401	284	444	781	736	687	728	629	865	818	659	564	761	602	513
urb1	1888	2865	2276	2371	2352	2512	3581	4411	3336	4424	3654	3838	2669	2173	2507	2069	2014	2423	2986	3421	3950	2846	3302	2844
LOC120817897	1287	1647	1399	1399	1552	1448	1389	1384	1002	1480	1202	1253	1575	1471	1289	1435	1605	1714	1379	1326	1548	1170	1157	1075
LOC120821089	148	188	158	149	211	196	279	214	214	215	173	212	340	390	372	274	438	451	440	370	447	299	333	237
LOC120821124	331	360	317	198	314	343	300	324	274	309	244	238	325	356	365	264	317	497	274	352	366	239	226	218
cldn8.2	13816	21380	17544	13094	13808	17222	20804	15674	13503	16942	15255	14593	17091	14703	16014	13862	19047	17664	15219	13483	18925	14094	14155	11906
cldn8.1	261	540	280	215	422	361	408	376	390	253	465	348	379	418	375	286	314	386	326	207	421	232	317	199
LOC120827083	217	271	188	177	213	298	429	369	401	499	416	280	231	444	356	396	432	441	478	336	565	384	309	303
LOC120827006	25	56	21	36	57	37	36	27	26	40	32	44	51	49	110	65	56	73	109	56	81	81	69	60
LOC120815954	2235	3036	2332	2397	2186	2216	2987	2070	1781	2803	2220	2208	2527	2216	2302	2305	2879	2748	3035	2632	2992	2632	2144	2178
usp16	792	1056	796	767	908	837	1220	1355	965	1149	1138	1206	920	843	765	823	942	856	1015	979	1176	940	957	738
rwdd2b	144	216	151	172	138	168	153	160	116	176	140	122	188	208	170	198	141	176	211	159	202	145	191	115
LOC120815960	11	3	8	4	10	8	10	3	6	11	2	7	7	9	12	13	9	18	13	7	74	9	7	8
gbe1b	1863	2102	1795	1634	1923	1983	2401	2898	2281	2906	2703	2849	2659	2174	2134	2351	2062	2119	2977	2641	2883	2628	2748	2050
LOC120824176	49	132	104	40	167	79	212	192	442	89	172	185	183	36	163	72	162	70	84	161	197	100	60	74
mtus2b	47	63	74	73	30	71	78	35	50	94	54	54	63	68	105	110	98	68	97	85	91	93	92	113
stoml3a	39	46	36	63	60	26	51	37	28	40	27	48	61	58	32	47	42	62	57	40	46	44	43	36
foxo1a	2532	3330	2970	2675	2662	2795	2812	3152	2729	3127	2479	3116	3912	2795	2956	2692	3535	3765	3032	2379	3643	2948	2598	2346
cog6	1253	1727	1271	1268	1321	1325	1176	1290	1062	1500	1249	1397	1382	1389	1208	1416	1453	1528	1030	1442	1519	1258	1339	1059
LOC120822845	529	566	611	493	598	584	522	648	476	606	443	528	666	667	813	758	641	800	720	791	756	722	768	522
nek3	719	999	701	812	658	762	567	555	406	678	442	593	842	683	570	794	780	673	670	558	550	635	539	463
lpar6a	1631	2664	1948	1792	1822	2177	1362	1228	1575	1733	1101	1569	1784	1955	1882	1529	1798	1876	1756	1414	1916	1627	1484	1065
rcbtb2	2567	3210	2361	2292	2615	2436	2668	2169	2115	2770	2143	2338	2671	2727	2561	2454	2851	2897	2796	2416	2763	2548	2264	2022
fndc3a	4150	5615	4476	4482	4373	4580	4748	4029	3917	5054	4107	4515	5446	4495	5107	4803	5193	5271	5536	4455	5843	4531	4865	3981
zgc:153184	2650	2424	1850	1775	2178	1939	1879	1595	1188	1808	1365	1537	3370	2266	2751	2543	2505	2748	2871	1975	2190	2174	1518	1449
LOC120829311	668	873	662	618	799	731	855	863	688	841	724	873	779	734	651	624	790	762	757	682	976	630	708	589
guca1c	39	59	60	44	77	35	319	310	210	43	76	76	81	28	59	90	84	62	60	80	81	122	142	71
ndufc2	1542	1870	1432	1280	1388	1431	1799	1775	1352	1759	1459	1649	1781	1410	1526	1608	1515	1487	1653	1504	1770	1248	1458	1159
rab30	588	738	632	700	659	601	569	598	417	575	474	565	721	736	797	661	696	698	759	711	709	652	782	533
LOC120829296	1788	1499	985	981	1446	1242	2335	1724	1770	1969	1845	1909	1443	1581	1490	1394	1715	1788	2185	1823	1905	1761	1735	1231
LOC120827838	56	43	32	30	64	34	41	27	28	44	60	43	35	27	39	52	59	49	50	48	38	46	46	33
tenm4	298	330	277	277	359	211	304	275	231	332	255	317	392	483	287	417	390	472	395	369	380	297	360	262
nars2	1072	1317	977	1113	1225	1113	937	665	734	1024	848	785	1452	1112	1132	1201	1167	1706	1181	1040	988	944	1019	769
gab2	1857	2857	1265	1712	1760	1538	2086	1003	1999	2116	2085	2167	1929	1465	1714	1598	2053	1765	2126	1958	2443	2180	1618	1804
zmp:0000001236	1238	1419	1105	1222	1423	1099	1224	1151	862	1197	1009	1193	1378	1558	1434	1473	1683	1652	2115	1660	1549	1430	1440	1214
LOC120825616	3609	4517	3348	3404	4254	3811	4304	4129	4521	4671	3864	5122	5049	4426	5267	4563	3982	5822	5017	4369	4595	3965	4976	3579
cep126	69	70	53	57	67	52	103	88	75	69	64	71	51	72	48	73	70	95	102	72	62	64	55	46
trpc6b	93	51	50	67	148	50	22	13	30	29	15	25	36	183	85	31	86	163	147	91	41	80	26	67
pgr	163	74	75	95	169	94	88	89	81	124	74	99	171	208	160	150	173	277	254	144	169	127	113	79
LOC120818536	2688	3075	2469	2934	3125	2285	2155	2075	1630	2570	1675	1984	1945	2212	2112	1953	2296	2184	2119	2128	2103	1979	2023	1522
cntn5	21	25	219	27	32	21	9	5	4	10	5	20	54	53	21	48	41	49	27	44	29	28	7	21
LOC120828588	29	33	43	53	57	20	7	4	11	12	12	21	31	42	30	20	21	29	23	17	19	19	16	3
ttc36	139	121	115	127	139	120	213	131	143	124	107	149	209	196	250	231	176	267	308	324	290	347	238	177
nectin1b	6940	8324	6436	5828	7919	6293	9039	9121	8323	9168	8666	9166	7910	8573	7528	7531	9091	9279	8821	8157	9366	7098	8255	6668
treh	80	64	58	98	89	70	128	99	71	104	99	94	428	32	80	83	501	124	103	113	103	58	107	53
ddx6	5413	7541	5266	6134	6587	5278	5883	5374	4962	7464	5473	5984	6682	6715	5426	5113	6804	6429	6116	5803	5770	5664	5555	4626
LOC120817920	12	2	0	3	7	1	10	1	1	2	2	9	18	15	64	15	8	26	17	7	11	17	15	5
bcl9l	4872	5781	4692	5134	4877	4578	3794	4261	3098	4659	3937	4188	4726	4768	5084	4949	5732	5511	4865	3213	4472	3492	3795	4332
cdon	797	800	893	949	932	796	759	851	609	1097	671	757	1195	1246	1809	1369	1265	1277	1939	1405	1347	1499	1416	1069
si:ch211-151h10.2	879	995	943	771	1225	991	1346	1256	1110	1095	1258	1564	1282	975	1200	1036	1128	1287	841	1055	1150	906	1069	732
prdm10	1368	1548	975	1324	1378	1136	1091	990	917	1591	1086	991	1320	1335	1164	1547	1467	1448	1338	1234	1181	967	961	804
LOC120821401	19	50	34	15	25	41	48	36	36	47	32	54	39	42	28	47	56	74	28	46	83	72	37	47
srsf7a	3873	5662	4621	4883	4527	4763	5315	6568	4300	6495	4606	5453	5115	4018	3893	3938	4398	4265	5157	5201	5721	4404	5515	4207
LOC120821422	4884	5686	4847	4544	4804	4990	5571	5995	4372	6050	5639	6041	5458	4949	4772	4864	5381	5504	6258	5570	6236	4841	5240	4074
pak4	2403	3021	2281	2529	2601	2646	3078	2830	2403	3151	2875	2826	2761	2979	2475	2590	3046	2983	2707	2500	3130	2259	2513	2360
zgc:152863	822	938	779	631	567	881	842	425	824	670	753	785	871	1116	1003	1453	1499	1190	786	858	1153	791	813	591
ccdc9	1086	1394	1155	1241	1203	1292	1215	1142	1025	1347	1161	1292	1172	1115	1219	1276	1199	1356	1295	1257	1393	1177	1274	1064
LOC120825320	438	691	269	515	418	454	367	241	311	402	259	186	396	452	455	414	563	466	428	272	404	305	295	244
sae1	657	814	573	635	628	605	823	718	509	737	599	743	729	636	551	665	745	581	942	896	699	563	646	455
zc3h4	2573	3406	2833	2703	3036	2709	4411	4766	3625	4576	3720	3611	3950	2765	3083	3081	3406	3368	4343	4134	4775	3647	3705	3520
zgc:154093	235	267	320	270	234	238	252	282	171	261	196	259	574	242	285	262	244	335	302	282	324	349	304	281
dnah2	45	27	24	22	30	38	152	170	109	124	173	107	209	41	46	46	69	124	101	58	181	120	86	63
ercc2	1061	1387	1075	1138	1127	1146	1318	1343	1047	1398	1032	1227	1895	1812	1251	1911	1272	1260	1390	1357	1547	1270	1422	1082
klc3	506	852	440	695	568	517	564	577	389	597	452	550	666	643	292	533	787	672	1049	666	643	449	644	383
ckmb	25274	28446	17682	18128	21404	35172	21184	30140	19757	45611	22811	31471	33586	28029	28966	33196	19340	23676	36892	31974	47044	35754	37627	20105
mark4b	2307	2657	1991	2037	2283	2159	2417	1798	1698	2721	2441	2173	2536	2354	2074	2433	2560	2342	3315	2264	2782	2633	2436	2215
si:dkey-182i3.11	56	85	42	38	91	88	17	7	9	14	16	16	55	65	67	50	41	46	30	22	25	21	7	8
si:dkey-182i3.10	1067	1395	1123	1250	1139	1131	1145	1161	929	1350	1016	1116	1426	1109	1059	1130	1255	1179	1289	1103	1241	1031	1139	977
LOC120829278	46	60	42	39	34	33	50	33	45	45	47	32	42	44	61	42	42	40	77	51	57	53	47	31
LOC120829538	27	33	40	25	44	8	4	12	41	5	37	20	19	12	11	6	28	18	17	9	27	28	13	8
LOC120828384	72	73	71	113	88	50	50	51	19	52	45	67	42	58	33	64	87	89	88	60	98	93	31	66
blvrb	3739	3474	1897	3955	2561	2183	2709	2394	1830	2977	2752	2618	5412	2889	3468	3662	7502	3314	2444	3172	2745	2644	2739	2144
sertad3	192	252	180	177	187	200	247	283	189	242	205	207	249	188	226	198	196	289	277	264	201	183	224	154
kcnk6	657	816	685	589	726	695	630	729	595	651	717	619	867	623	816	720	622	649	794	569	793	679	624	455
si:ch211-14c7.2	238	196	205	272	256	218	195	251	123	310	173	173	228	249	277	294	282	257	436	261	305	298	356	205
prx	4561	5505	5015	6536	6919	5434	5367	4650	3960	6978	5043	6561	6134	6591	5174	5747	6109	6098	8093	7639	7377	6820	7822	5730
pld3	2665	3301	2267	2234	2468	2745	4485	3390	3378	3742	3919	3249	3084	2834	2907	2226	3739	3867	4009	3122	4039	2981	3139	3072
foxa3	1033	2078	1237	1319	1704	1489	1629	1758	1936	1358	1980	1794	1486	1732	1095	1108	892	1273	1280	832	1746	857	1174	900
irf2bp1	1002	1341	1096	960	988	1152	1251	1327	912	1410	1086	1293	1262	984	1102	968	1106	1223	1131	1050	1396	1057	1091	913
polr1g	429	571	513	440	436	489	634	744	520	729	558	728	520	442	474	377	403	468	512	575	688	490	527	445
nova2	108	91	128	138	161	82	90	89	41	109	97	170	156	145	105	166	169	145	138	100	127	153	107	111
gpr4	186	324	249	122	258	287	331	395	339	375	296	249	200	220	282	323	266	511	345	350	419	268	250	272
eml2	8500	10393	6825	6968	7421	7894	9193	7910	6721	8162	8058	7457	8152	9616	8544	8600	9827	9778	10794	8143	11012	8691	7736	6291
rhbdd1	243	304	264	326	219	247	676	591	466	495	507	554	373	277	325	97	348	298	397	432	553	334	342	312
galnt17	172	138	142	154	116	126	95	64	51	97	52	138	151	89	114	177	112	62	153	157	174	102	145	129
caln1	19	23	11	13	10	13	9	15	16	13	19	7	16	22	14	8	15	2	17	317	31	11	7	6
tyw1	710	928	576	742	705	724	971	968	747	1143	866	969	983	766	725	742	775	833	1050	938	1041	830	816	565
sbds	1675	2193	1714	2055	1650	1760	1456	1635	1130	1770	1330	1502	2204	1814	1582	1634	1913	1803	1844	1582	1828	1482	1732	1248
LOC120815936	642	882	750	690	696	798	1021	1079	816	1112	865	774	673	704	1026	554	632	979	815	830	776	841	923	572
LOC120815901	3	8	7	13	5	17	7	14	3	9	4	14	6	2	12	22	9	5	5	7	12	11	9	2
LOC120815892	2	8	11	12	8	8	23	6	9	3	14	6	14	9	8	7	10	5	5	13	18	7	3	10
LOC120815925	6901	11092	10609	7037	8415	9659	12202	13749	9360	9592	10564	10879	7942	6111	8885	5615	7097	7192	6074	6440	8596	7009	7327	5595
LOC120815919	1635	2412	2419	1654	1811	2054	2786	3004	2095	2193	2409	2332	1801	1371	2086	1233	1430	1605	1346	1491	1838	1635	1624	1262
cldnf	2090	2968	2513	1894	2517	2810	4091	3802	3937	3601	4024	3679	1580	1520	2741	1176	1553	1642	1871	1657	3076	2542	2399	1451
LOC120815909	330	312	188	217	218	301	611	491	518	522	429	386	153	419	528	432	235	231	532	434	392	668	460	276
LOC120815931	13344	20182	14438	11610	12968	16256	24919	23937	16307	17739	19446	19822	8740	11189	14001	7746	9360	8720	15909	13783	17553	15008	16552	11543
LOC120829037	514	665	570	424	510	625	530	541	434	491	450	454	650	514	377	593	465	367	476	368	640	422	422	276
LOC120822902	692	1148	922	874	762	902	1140	947	726	1158	872	808	876	581	594	633	954	577	940	821	958	935	802	764
ppp5c	2054	3051	2642	2300	2689	2894	5263	6264	4581	5678	4660	6065	3095	2571	2852	2697	2845	2914	4214	4396	5401	3605	4860	3569
tgfb1a	2905	3609	3660	2849	3042	3500	2500	3413	1840	2524	2254	2388	3503	2918	2949	2880	2736	2888	3079	2492	3035	2569	2508	1997
LOC120825305	22	14	18	18	27	29	21	17	10	25	9	5	41	11	7	21	4	5	21	13	44	11	33	0
LOC120826987	197	215	316	171	211	238	387	425	335	347	425	356	236	244	266	175	257	228	432	263	502	297	301	387
LOC120820116	2445	2682	2381	2620	3105	2281	2531	1947	2679	3148	2759	3008	3081	3836	3741	3411	3544	4325	3083	2189	3496	2547	2359	1903
ryr1b	1852	2546	2098	2047	2422	2599	1177	1141	1035	1764	1136	1604	3356	2017	1896	2478	2865	2475	2457	1643	1636	1899	1901	1656
rasgrp4	1611	1750	1585	1339	1247	1627	1626	1559	1936	2253	1807	1308	1715	2183	1793	2571	2160	2565	2575	2215	2496	2267	1718	1522
hnrnpul1	14767	17138	13449	15375	14520	14254	15386	13945	11681	16796	13143	13996	16763	14525	14959	15711	17251	16963	18175	16569	16306	12667	13922	11855
opa3	272	495	312	281	285	342	576	523	453	534	446	515	388	306	361	384	424	403	368	343	490	346	445	340
ppp1r13l	4118	5173	4190	3923	4208	4081	5501	5622	4811	5156	4851	5217	4809	4619	3976	4241	5121	4544	5093	4814	5365	3959	4476	10525
tmem91	96	129	132	106	181	97	132	70	51	105	89	160	125	108	230	200	135	142	226	281	111	196	160	145
exosc5	707	831	677	661	724	626	777	1046	746	894	781	939	788	743	751	683	761	749	964	791	914	754	860	588
bckdha	3376	4959	4207	2972	3969	4264	5366	5080	5314	5724	4954	5375	4058	3344	3779	3694	4043	3949	4382	4107	5740	4067	4446	3452
LOC120819499	99	124	256	12	64	140	411	544	487	397	480	527	201	87	269	86	260	298	93	131	213	117	172	125
b3gnt2l	76	93	150	18	53	145	329	424	360	280	390	485	141	61	223	70	189	214	87	127	191	99	109	103
napab	2274	3000	2362	1870	2247	2428	3503	3006	2592	3261	2616	2907	2727	2582	2472	2521	2863	2827	3268	2977	3478	2764	2696	2181
bicra	3631	4456	3350	4009	3814	3550	2725	2935	2538	3724	2821	3062	3880	3584	2929	3692	4047	4126	4155	3487	3447	3127	3245	3044
ehd2b	3240	3844	3879	3576	3368	3221	2328	2269	1722	2559	1755	2600	4162	3574	3543	3499	2731	2747	3581	3038	3552	2750	2978	2116
nup88	816	1088	1071	874	955	991	1201	1432	1027	1355	986	1226	1023	886	889	783	994	1040	1079	1128	1379	893	1156	885
psmd8	2439	2893	2470	1922	2397	2361	5114	4869	4040	4760	4423	5300	2708	2518	2852	2643	2721	2733	3623	3780	5010	2910	3771	2808
spred3	8	3	12	4	1	1	5	1	5	8	4	11	12	7	10	8	7	3	8	14	15	9	6	5
dhx34	1673	2051	1599	1750	1396	1485	1216	1314	1038	1602	1060	1232	1984	1524	1520	1893	1869	1750	1808	1560	1822	1424	1427	1250
st14a	9069	15147	11650	8423	11988	13293	15223	13496	12504	14109	14118	13876	13718	10103	11836	10639	10526	11273	13888	11920	14384	12694	12197	10084
aplp2	16146	22614	17479	16991	16795	19195	15989	15758	13294	16601	14263	13838	18184	19356	19332	18865	18287	17334	20541	17724	19349	17044	17307	12786
LOC120829401	61	32	39	57	34	57	57	32	39	30	21	42	33	40	36	37	36	32	37	24	38	35	36	22
LOC120816049	26249	31957	27611	27179	29673	27544	35065	38400	32876	32823	35674	40856	30458	30271	28726	31156	27828	31606	31451	33000	34264	25620	27012	21806
zgc:85932	3241	6659	5853	3959	3194	4932	6253	6258	5444	5543	6388	5396	5024	3041	4415	4550	4695	4749	4449	5520	6792	4512	4685	3038
eif3k	2802	3363	2848	2626	2804	2931	4318	5525	3670	4697	4226	4825	3208	2798	3024	2723	2910	2739	3716	3934	4520	3232	4015	2836
LOC120820011	2089	1913	1508	1427	2224	1697	1115	734	989	1680	1037	1281	1962	1721	1445	1937	1917	2085	1649	1088	994	950	772	775
zmp:0000000529	71	113	77	82	81	75	122	117	119	131	121	128	159	80	96	109	121	88	134	95	137	98	92	76
hif1al	6625	8688	6383	7153	7124	6858	6580	5993	4607	7528	5224	6189	7488	7278	7206	7373	8721	7970	8394	7414	7392	6899	7008	5430
ech1	1423	1645	1299	1372	1475	1464	1713	1795	1474	2035	1588	1879	1532	1354	1697	1481	1464	1580	2203	1998	2165	1593	1785	1546
cep295	769	830	1557	1798	1508	1478	678	1104	487	631	545	571	829	698	642	738	686	723	724	608	579	559	508	422
med17	1375	1767	1256	1334	1381	1375	1207	1117	969	1332	1001	1151	1473	1245	1201	1235	1346	1405	1563	1267	1270	1084	1266	856
LOC120818045	1144	1681	1227	1274	1207	1257	1403	1371	1189	1442	1197	1673	1280	1214	1204	1177	1207	1298	1259	1136	1321	974	1167	828
LOC120818017	483	713	594	490	621	487	938	1047	828	954	854	1005	687	649	657	575	688	593	594	833	978	729	847	600
rsf1a	1052	1474	1335	1310	1302	1313	1461	1717	1192	1930	1446	1532	1404	1185	1152	1231	1318	1390	1587	1427	1726	1438	1574	1396
clns1a	1204	1688	1466	1315	1325	1332	1970	2462	1519	1942	1787	1928	1616	1057	1148	966	1145	1041	1617	1623	1714	1211	1429	1147
pak1	90	133	101	66	91	127	109	170	133	190	160	145	133	119	145	124	94	112	156	153	155	157	149	133
gdpd4a	143	145	144	122	175	105	89	75	59	75	45	114	208	188	103	165	143	175	145	126	137	103	125	136
LOC120821137	33	20	69	30	23	17	42	37	44	28	23	29	46	37	54	39	25	52	49	32	62	41	45	34
myo7aa	113	59	118	90	95	60	146	91	134	59	94	94	104	115	134	100	76	187	121	132	190	141	175	115
capn5a	3314	4401	3543	3034	3881	3810	4568	4343	3825	4209	4355	4032	4124	4561	4028	4097	4102	4665	3885	4058	5072	4233	4132	3536
ompa	8	7	18	9	12	24	18	4	8	27	9	11	15	40	11	39	37	28	29	32	15	15	21	13
LOC120822404	13	24	20	18	15	10	12	16	15	14	16	13	52	9	24	7	12	21	16	15	15	12	11	3
dcun1d5	1327	1632	1430	1166	1334	1373	1839	1924	1699	2056	1802	1787	1486	1454	1455	1168	1534	1597	1457	1553	1908	1441	1647	1293
LOC120816138	986	1539	1042	1308	1317	1034	1122	948	796	1133	930	967	1301	1147	1041	1269	1374	1345	1110	955	1154	1008	1015	900
LOC120816123	201	256	194	211	205	249	262	252	260	256	205	246	372	303	318	291	277	383	267	212	358	196	240	191
LOC120816111	1468	1931	1574	1433	1737	1635	2056	1871	2111	2270	2094	1991	1607	1731	1643	1669	1842	2287	1773	1638	2102	1461	1634	1373
LOC120828191	842	1068	912	828	1024	905	1095	1050	893	965	1034	1151	901	945	828	805	831	1005	735	821	1012	604	707	467
ints4	1648	2144	1643	1736	1781	1832	2016	2081	1621	2141	1711	2019	1824	1626	1695	1792	1737	1839	1943	1726	2086	1606	1570	1395
LOC120821325	376	305	179	258	405	403	176	96	135	170	218	198	154	158	93	179	134	226	262	208	106	215	110	185
kctd14	466	701	554	615	575	729	366	724	363	411	558	463	522	417	334	458	412	398	375	388	435	374	372	331
rps3	35370	46036	33962	35260	35330	37230	37655	39828	30768	36505	31369	38498	41786	33530	37158	34238	35975	38514	40275	34794	38919	30417	30927	25418
LOC120830199	27	37	28	35	33	29	27	32	21	40	36	32	40	39	30	20	43	31	45	43	28	28	39	26
LOC120830204	35	51	41	47	24	29	36	37	38	45	36	46	35	40	44	31	45	49	26	25	29	32	38	31
LOC120825973	31	38	18	32	43	37	56	62	33	43	29	91	272	59	81	58	67	56	68	73	253	58	40	34
LOC120828636	5	6	3	7	13	6	8	14	2	16	11	28	3	6	12	0	8	8	12	11	4	17	12	5
si:cabz01090165.1	196	228	225	8	236	7	347	271	200	474	171	350	124	4	10	5	83	12	4	249	37	9	9	4
LOC120829726	22	13	9	14	16	8	8	6	5	13	16	16	12	2	2	9	51	1	5	11	10	4	3	12
zgc:113149	827	1221	886	954	858	1117	1123	1025	660	1107	828	911	1159	984	875	972	1010	1024	1065	1150	1032	950	884	794
zgc:101731	113	166	131	137	71	89	77	77	50	87	63	38	183	178	127	204	220	156	94	121	128	95	86	94
capns1b	9017	11249	9920	8267	9208	9459	17193	17506	12309	13310	11485	16622	9698	9584	10560	9432	8633	9736	12404	13342	13584	11686	12771	9304
zgc:162698	2470	3212	2499	2517	2602	2491	2471	2283	2002	2795	2179	2234	2574	2235	2870	2558	2566	2435	1972	2444	2709	2146	2492	1980
LOC120834507	930	1145	824	969	1043	1077	887	654	636	880	685	644	783	814	700	723	1254	888	821	537	671	508	789	485
si:ch211-137a8.4	172	203	180	218	190	146	116	130	75	165	123	239	259	224	228	253	195	197	272	217	267	248	134	154
si:ch211-137a8.2	490	612	444	523	462	466	438	459	183	460	388	430	586	397	394	361	478	574	496	212	497	424	411	291
clip3	213	186	94	250	112	251	266	111	69	202	139	214	263	172	96	266	157	337	58	317	241	261	260	105
timm50	700	985	830	696	728	926	1066	1244	928	1220	1008	1052	905	677	760	803	784	817	935	891	1095	759	910	764
dlc	1148	1398	999	930	1069	1037	877	658	756	1006	773	1005	1189	1040	1154	1088	1332	1256	1063	1125	965	888	972	750
LOC120831190	49	78	56	52	59	37	62	37	47	67	45	60	56	72	58	41	73	60	74	48	62	57	58	30
tpst1	766	983	922	640	720	882	904	776	654	821	720	898	1231	891	996	907	783	1012	1028	872	1224	943	876	619
LOC120826102	17	13	34	22	39	26	10	16	14	13	18	26	33	38	46	66	35	25	51	41	29	27	27	15
LOC120825857	2150	3015	2423	2446	2454	2363	2810	3164	2370	2755	2523	2964	2458	2439	2342	2405	2443	2413	2658	2454	2856	2212	2438	1768
ulk2	2822	3357	3423	2522	2549	3201	3756	3807	2367	4117	3355	2738	3728	2936	3252	3008	3489	4437	3392	3418	4391	3571	2829	3361
tmem97	81	152	77	70	88	101	814	941	574	583	673	559	98	98	138	161	155	118	431	463	438	325	323	255
si:ch211-167j9.5	482	443	275	264	516	445	198	135	170	325	174	197	402	544	473	430	407	568	461	261	289	266	161	174
usp32	4180	6034	4362	4376	5426	4562	5808	5704	5960	7084	6290	5850	6684	4910	4923	5736	5777	6792	7786	5381	11690	6234	5836	5405
si:ch1073-145m9.1	150	253	158	143	167	169	183	125	141	169	145	161	170	134	115	125	147	158	152	138	134	95	117	88
appbp2	1627	2382	1833	1969	2039	1893	1689	1721	1334	2030	1595	1724	2306	1785	1900	1839	2070	2325	2162	1969	2012	1641	2010	1673
LOC120821595	543	545	466	500	462	467	392	359	328	475	347	388	553	624	577	583	540	609	610	481	526	378	575	429
brip1	676	747	520	622	602	548	755	809	638	924	697	830	874	872	844	1169	1204	734	827	1126	977	722	662	395
tbx4	16	17	22	22	33	31	27	35	3	22	13	27	32	13	13	23	14	18	18	31	25	36	19	27
tbx2b	3645	5152	4345	4363	4281	4591	4077	4086	2705	3807	3204	3964	5286	5126	4780	5279	4649	5299	5331	5357	4222	4518	6226	4132
LOC120825661	121	152	143	140	165	141	131	202	92	132	114	128	185	143	170	151	168	175	148	170	144	165	215	119
bcas3	1861	2326	1944	1800	2100	1697	1757	1800	1374	1781	1450	1499	2461	2168	2085	1951	2151	1894	2047	1880	1904	2072	1654	1701
LOC120824957	10	22	3	8	15	12	26	8	7	14	13	7	27	25	23	32	14	33	16	17	17	19	10	20
akap1b	2812	3843	3410	3297	3278	3530	3602	4711	3400	4766	3771	4052	3790	3074	2884	3434	3066	3224	3468	3471	4225	3072	3802	3027
cuedc1b	349	394	323	304	336	351	333	300	272	427	262	293	467	400	352	395	294	297	473	313	445	437	373	218
wsb1	6561	9304	6870	8043	7368	6676	6217	5731	4044	6814	5227	5677	7383	6218	5673	6225	7721	6568	6498	6357	6339	5968	5875	5383
LOC120829765	4015	4587	3448	4070	4283	3445	3211	2626	2339	3484	2822	2831	3449	3961	3544	3992	4936	3696	4320	4224	3848	3397	3218	2609
lgals9l3	317	339	169	257	395	167	340	326	234	338	345	359	436	293	355	264	339	270	405	165	356	217	199	118
LOC120829727	4586	6215	4884	5092	5419	5104	5021	4133	3851	5806	4738	5151	5644	5082	4909	5246	6183	6110	5936	5033	5751	4817	4753	3959
phf12b	3259	3975	3123	3447	3278	3286	2848	2905	2345	3404	2756	2836	3725	3330	2955	3428	3871	3762	3554	3285	3469	3208	3163	2583
fat3a	336	372	334	484	394	356	157	256	146	243	166	318	650	438	363	547	410	642	620	381	425	519	297	473
LOC120829916	15	17	9	10	13	18	25	9	19	20	27	15	18	10	16	12	22	15	16	20	9	13	7	6
LOC120829792	57	30	17	14	58	24	58	32	10	80	18	94	8	8	11	8	21	10	4	60	1	41	29	10
LOC120829823	1312	1660	1190	1348	1328	1315	1278	1085	1046	1566	1064	1201	1447	1341	1309	1529	1497	1647	1472	1385	1412	1221	1301	1017
mrps23	444	672	495	444	465	557	732	702	534	711	584	713	546	569	529	553	647	598	723	562	783	586	579	416
ngef	517	735	632	684	580	509	682	666	436	450	472	637	646	682	457	541	609	511	432	435	442	359	429	213
LOC120822470	804	1045	799	842	890	836	1055	1041	821	1179	983	1047	952	909	914	979	1026	1079	1099	1082	1187	841	965	816
LOC120818432	21	24	19	20	16	11	11	11	11	34	10	16	25	23	18	17	18	27	18	17	20	27	7	8
dgkza	1411	3128	1894	2048	2634	1993	2297	1842	2000	2583	1667	2248	2490	2132	1665	2455	2250	2371	2259	1588	2564	1762	2184	1638
LOC120822788	32	30	56	52	65	42	49	74	52	74	63	52	82	65	80	105	50	38	78	46	81	41	59	32
ankrd10a	721	622	709	613	642	768	431	419	434	714	395	434	771	757	834	814	793	880	750	709	592	587	728	562
ccdc14	1093	1061	766	862	1074	1049	1072	1013	594	918	887	855	1025	906	764	907	1003	1021	764	782	701	1106	583	532
ddx4	2552	11	9	14	4573	11	14	4	10	22	13	10	4131	39	50	12	26	46	40	29	65	31	66	11
LOC120818393	4202	5672	4398	5138	5577	4850	5209	4600	3582	5272	4353	4851	5294	4773	4404	5086	5293	5601	5247	4760	5180	4307	4527	3676
LOC120818417	9	14	6	16	4	17	6	9	0	8	7	8	9	3	17	6	5	17	12	4	5	14	11	2
atp1b1b	34980	46874	33087	24226	27029	43442	70825	57744	67103	58333	72091	45513	37419	74139	64275	73991	63990	72841	54631	64035	75722	66295	63284	53314
LOC120822188	2169	3090	2451	2288	2572	2688	3069	2712	2152	3130	2387	2732	2726	2515	2596	2473	2742	2525	3202	2696	3225	2319	2632	2132
cars2	1146	1300	901	1006	1149	974	965	755	751	1004	735	906	1201	1082	1063	1063	1213	1160	1139	988	1037	862	803	671
atg3	1890	2262	1851	1499	1733	1763	3344	3009	2540	3183	2841	3121	1884	1821	2067	1891	2056	2070	2998	2758	3157	2861	2631	2190
slc19a2	446	710	562	621	566	600	662	923	540	761	637	836	688	504	511	453	481	615	588	649	845	540	606	498
arl6ip6	180	320	215	202	189	218	231	273	182	250	200	265	269	255	278	273	258	291	268	135	340	216	316	171
arhgap1	2245	3054	2762	2219	2449	2437	3662	3249	3140	4279	3391	3527	2746	2790	2976	2923	3134	3229	3515	3005	3892	3283	3292	2576
LOC120827867	1672	1586	1102	1473	1203	1234	851	857	576	1053	610	770	1279	1172	1215	1288	1561	1263	1127	836	960	974	842	743
runx1	620	709	792	460	548	758	617	635	663	734	612	632	1031	698	759	653	801	826	775	533	852	649	574	591
LOC120821901	13	15	21	19	16	31	14	25	31	19	21	24	16	22	18	28	26	26	21	13	20	13	13	16
LOC120822734	28	25	42	34	33	15	24	31	23	19	28	53	52	33	71	46	47	48	32	65	32	63	70	31
LOC120820290	1186	1713	1458	1287	1232	1583	2268	1765	1362	1357	2419	1190	1902	1412	1470	1726	1639	1708	1383	1373	1646	1372	1365	1077
carm1l	691	912	719	858	806	749	740	435	422	652	344	469	929	782	1607	881	1325	1624	656	846	603	719	464	411
LOC120822907	19	31	27	14	31	24	17	38	14	29	15	32	16	41	29	21	28	34	46	26	22	53	32	17
fam207a	495	561	531	467	441	563	644	939	524	737	574	676	607	453	459	461	499	473	631	564	647	553	645	441
LOC120819868	1154	2119	1995	1634	1461	1765	1520	2098	820	1419	1074	1008	1902	1587	1251	1468	1649	1457	1155	1513	1283	1383	1474	1270
LOC120825939	177	273	243	230	222	217	160	202	170	150	144	201	206	215	166	245	244	213	239	207	202	208	183	130
LOC120820518	41	39	33	25	33	35	26	27	24	16	17	24	41	28	24	28	31	18	27	15	17	23	17	13
LOC120825957	15	20	17	12	11	14	22	20	14	14	14	25	13	17	15	19	15	21	20	8	21	18	15	18
dhrsx	147	209	141	124	149	151	227	215	180	164	195	231	201	207	139	144	137	157	183	142	188	171	150	137
LOC120820588	3	17	6	12	8	8	9	4	12	9	13	17	2	12	4	2	6	6	15	4	14	5	4	4
LOC120818310	12	27	9	27	17	15	40	33	27	33	18	36	18	21	14	23	26	18	32	25	30	25	40	16
cep70	186	268	176	169	213	145	195	220	170	171	142	168	186	129	134	177	209	168	150	171	224	105	115	87
cd99	1658	2347	1831	1783	1753	2008	1628	1791	1453	1994	1498	1628	2128	2123	1992	2209	1607	2162	2420	1983	1989	1821	1981	1504
gyg2	408	535	428	483	488	497	265	417	264	467	325	350	510	464	458	453	486	382	536	367	386	309	339	258
mxra5a	186	343	317	285	270	229	326	187	157	323	162	222	386	303	503	519	377	482	564	467	361	344	324	283
prkx	1087	1607	1409	1191	1234	1442	1847	2167	1417	1708	1597	1549	1443	1241	1189	1154	1497	1320	1257	1298	1849	1180	1504	1249
nlgn4xa	83	84	95	65	74	126	44	45	51	117	39	39	123	72	97	131	91	160	109	86	97	73	56	72
LOC120825874	414	379	432	349	535	467	585	652	462	658	587	653	529	468	443	525	515	507	670	648	798	436	270	425
pnpla4	225	314	185	250	237	214	319	259	251	295	247	211	218	209	217	241	287	331	293	286	334	184	249	170
sts	28	51	26	34	29	27	52	28	25	55	22	39	71	53	46	60	53	31	35	6	34	71	54	50
LOC120820775	3	32	8	2	6	0	4	8	21	9	7	23	9	15	5	2	9	12	18	21	34	5	35	0
hecw2b	554	739	775	779	693	713	375	479	314	300	458	510	695	726	723	763	914	764	627	734	676	780	816	591
gtf3c3	973	1409	1165	1101	1084	1202	1197	1241	1000	1504	1009	1212	1259	1203	1143	1120	1187	1197	1355	1214	1370	1172	1374	1174
dmd	3704	4312	3774	4918	4653	4101	4347	4653	2713	5255	4066	4302	4804	4764	4025	4498	4392	4295	6376	4445	5303	5106	5104	5719
LOC120816615	8118	10781	8805	8975	9281	9026	9062	12521	8473	10601	8657	10667	10122	8927	8504	8964	8912	10225	9587	9022	10796	9190	10151	8477
chst10	506	755	576	590	597	607	633	663	555	644	567	611	717	614	640	672	726	705	772	617	825	629	628	514
rpl31	22846	28763	22270	22681	22600	24626	22535	24450	17639	23194	19435	23720	25939	20823	22369	21155	23035	23696	25185	21145	23764	18823	19228	16264
zc3h13	2829	3507	2972	3055	2932	3084	3349	3822	2879	4265	3302	3826	3046	2786	2866	3153	3010	3199	3903	3646	3987	2918	3358	2885
alg11	438	646	470	449	494	569	563	516	443	598	507	488	298	258	257	505	244	555	549	494	306	507	11	415
raph1b	1680	2186	2003	2063	1991	1816	1581	2314	1435	2152	1532	1746	2690	2375	1770	2116	2083	2373	2472	2104	2244	2127	2389	1807
LOC120821291	350	294	230	245	287	246	156	104	119	191	126	155	247	267	250	259	275	315	235	148	148	127	84	118
fastkd2	955	1260	1021	1003	929	1183	1404	1539	1116	1437	1262	1369	1274	934	970	1035	1038	996	1106	1217	1513	972	1267	903
mdh1b	64	37	33	68	46	58	53	67	41	24	53	31	54	59	33	54	46	57	49	55	59	10	38	10
retreg2	2124	2781	1707	1833	1956	1981	2536	1939	1787	2771	1987	1975	2507	2267	2155	2175	2656	2344	2976	2295	2746	2760	2227	2133
prkag3a	124	131	101	92	127	153	65	55	61	94	56	48	149	161	83	162	106	126	100	95	71	102	69	53
cnppd1	2512	3093	2574	2218	2543	2698	3163	3411	2818	3330	2722	3029	2979	2598	2742	2353	3027	2948	2908	3018	3659	2815	2910	2156
abcb6a	1662	2110	1446	1587	1845	1777	1522	1464	929	1404	1279	1193	2683	2150	2373	2236	2275	3058	1747	1598	1704	1378	1460	695
nrp2a	1148	1487	1228	1538	1240	1313	949	728	625	1049	761	726	1446	1580	1441	1641	1302	1680	1602	1340	1364	1216	1343	1139
pard3ba	3042	3113	2785	3436	2791	2632	3430	3543	3399	3545	3358	3352	3040	2376	2271	2507	2977	2837	2732	2524	3712	2470	2952	2329
mbnl2	2046	2628	2242	2675	2429	2471	2560	2727	1867	3101	2360	2224	2655	2922	2537	2627	3018	2652	3375	2994	3372	2780	3311	2731
LOC120824698	537	529	610	498	527	566	501	504	363	718	387	390	554	638	657	450	540	543	737	519	643	591	646	523
mrpl39	1442	1779	1504	1528	1295	1493	1806	2104	1346	1885	1599	1728	1680	1377	1415	1520	1415	1350	1762	1623	1889	1477	1621	1224
jam2a	183	229	359	270	246	152	162	206	90	134	159	207	286	192	238	199	195	144	268	258	235	222	235	160
appa	8707	11363	9692	9496	9372	9762	11350	10248	9366	11462	9805	9980	11284	12230	12518	11139	9622	11829	13159	11673	13926	11967	12575	11020
LOC120824713	17	22	22	26	17	16	16	10	17	25	13	19	17	24	20	15	12	11	17	15	10	25	27	5
atp5pf	3131	3513	2823	2428	2664	3135	3676	3518	3141	3590	3204	3566	3523	3190	3568	3507	3319	3183	4075	3492	3912	3239	3375	2449
cyyr1	84	113	64	130	78	91	30	43	22	42	32	42	75	122	40	82	95	51	54	50	46	55	55	38
adamts1	578	972	1139	1022	770	893	1223	1753	1508	1218	795	1207	1311	1038	1536	1139	1020	1226	1015	966	3170	1276	1281	1076
LOC120819777	703	1074	977	1250	832	963	1480	1910	1088	2004	1047	900	1442	893	1206	1168	1090	1110	1112	1085	1658	1314	1425	1195
LOC120819787	1596	2161	1630	1526	1755	1829	1588	2015	1233	2138	1709	1365	2626	1420	1336	1240	1797	1740	1524	1462	1772	1642	1649	1425
LOC120825076	4311	8837	3972	4567	4364	4567	3558	3664	2987	4500	3512	3794	4705	8429	7513	4176	4642	7210	4693	4026	4380	4047	3751	3711
LOC120825164	441	612	464	397	490	605	546	543	413	543	520	520	514	491	587	510	645	478	575	536	630	505	434	395
cenpl	131	72	88	61	85	72	94	93	66	62	72	102	77	90	78	100	112	88	108	74	74	30	33	19
LOC120825083	558	793	550	601	732	576	591	483	597	830	559	679	765	1337	708	1347	635	792	824	694	920	793	722	550
LOC120825146	106	95	91	72	97	109	98	54	100	143	86	83	82	118	122	76	114	161	101	89	95	97	77	57
LOC120819969	62	32	34	44	69	47	48	78	45	38	68	83	61	63	63	73	81	64	85	98	97	92	61	47
LOC120828799	16	24	12	19	18	14	58	62	65	43	39	67	34	32	34	32	45	18	56	39	71	31	33	30
LOC120828751	341	545	473	554	618	434	494	398	423	548	419	319	830	405	350	540	734	306	531	116	478	327	579	463
LOC120828782	1979	2475	1783	2048	1915	2113	2057	1965	1686	2273	1878	1955	2287	2102	2007	2091	2279	2413	2603	2501	2624	2201	2191	1774
LOC120828759	3674	4201	3543	3276	3406	3779	2800	3024	2252	3336	2470	2648	4169	4062	3699	4093	4269	5091	3578	3022	3276	2923	3141	2343
LOC120828768	531	1139	778	658	796	774	446	582	501	553	480	742	819	601	409	488	430	495	692	519	694	454	575	359
LOC120821680	7	9	8	2	6	2	4	4	1	2	1	9	5	15	21	17	10	27	7	7	15	8	0	9
slitrk6	5211	6407	3890	6000	4203	4748	2286	2954	1553	3228	2232	2392	4404	4513	3286	3942	7042	3826	4573	2363	4193	3078	3051	1854
spry2	1058	1132	920	921	997	1011	994	951	770	1233	742	812	1109	1283	1201	1199	1052	1427	1677	1132	1375	1043	1135	917
ndfip2	7691	9278	7288	6867	6725	7630	8739	8032	6913	9187	8182	7867	8780	7348	7568	7907	8691	9199	8827	7529	9848	7573	6833	6471
LOC120821031	22	11	8	33	16	10	15	20	7	21	24	71	15	16	1	37	6	4	29	28	91	16	21	17
LOC120821055	12	14	19	22	32	34	28	18	26	28	24	103	35	34	23	71	27	25	26	20	152	62	22	22
LOC120821052	3	3	4	6	0	8	9	12	3	4	5	4	7	14	13	13	14	15	12	6	7	13	7	10
cfap221	4	6	6	8	3	8	28	12	8	20	38	23	3	5	8	2	6	2	26	81	31	68	72	28
LOC120819400	1358	975	887	821	1080	1168	3932	3042	3136	2044	3305	3982	1210	1410	1825	1536	1287	1500	2081	2626	2634	1927	2053	1365
steap3	1675	2095	1453	1737	1506	1636	1903	2106	1582	1939	1831	1800	2002	1673	1762	1729	1954	1650	1948	2025	2136	1832	1771	1505
LOC120819384	505	566	469	684	517	453	579	805	481	790	713	651	488	380	313	441	522	419	679	538	690	533	685	514
rp1l1a	6	3	2	2	7	8	10	13	13	19	10	11	13	9	9	13	15	5	17	13	20	9	6	17
gckr	23	20	22	24	15	55	21	25	19	32	31	19	71	12	10	41	18	11	25	12	42	34	43	17
LOC120820198	42	35	25	24	34	18	40	20	35	21	23	33	39	33	44	60	30	41	46	31	64	55	36	28
enpp4	2168	2772	2231	2217	1993	2200	3205	2979	2814	2886	2966	3223	2286	2353	2071	2479	2844	2664	2753	2667	3209	2518	2635	2132
clic5a	136	175	156	238	175	180	197	249	111	230	251	343	270	150	148	117	228	102	331	151	253	248	297	185
mgat5	2852	3050	3303	2132	2758	2923	3108	3215	2908	3214	3000	3822	4026	3592	4152	2833	3318	4245	3004	2966	3841	2871	2887	2325
LOC120820223	10	9	4	15	13	5	10	3	1	7	4	11	16	4	2	18	6	6	10	14	15	8	9	5
LOC120820243	2872	4204	3331	3328	3277	3459	3400	3931	3020	4302	3195	3623	3657	3171	2999	2962	3611	3564	3548	3741	3943	2837	3480	3017
zranb3	977	793	788	1099	586	743	726	954	928	961	751	1182	1311	804	1253	668	937	1254	1028	1095	1076	1533	901	951
LOC120829543	3095	6073	5096	3323	4880	4935	3725	4282	3209	6494	5096	4043	3825	3026	2995	2932	3521	3781	3412	3460	4322	3186	3427	3266
rnd3a	346	417	354	348	374	350	340	448	214	357	202	399	503	442	505	325	457	419	547	414	412	409	438	318
mmadhca	1286	1883	1420	1453	1450	1507	1715	1533	1442	1766	1533	1631	1674	1228	1479	1454	1684	1692	1601	1358	1822	1619	1505	1240
pspc1	706	990	610	781	817	747	656	702	524	729	683	635	748	704	788	703	786	766	834	757	831	630	678	534
LOC120817256	60	68	45	45	36	58	78	69	34	87	54	50	48	39	39	38	44	40	84	124	59	90	96	68
LOC120831874	2017	1816	1958	1866	2063	1792	1851	1660	1223	1793	1605	1843	2821	2207	2286	2078	2055	2335	2975	2073	2451	2163	1940	1650
mcf2la	1145	1409	1057	1106	1278	1190	1126	1167	895	1269	1228	1238	1106	1256	1053	1132	1147	1233	1424	1095	1206	964	1015	868
cab39l	3058	3919	3372	2636	3363	3224	4672	4134	3539	3992	4182	3945	3521	4057	4002	3398	3689	5197	3702	3440	3895	3016	3225	2438
cdadc1	3777	4943	4062	3994	4082	4136	4297	5234	3578	4632	3889	3900	4415	3077	3531	2480	2433	4480	2678	3919	3356	4023	3200	3536
rcbtb1	820	929	710	806	748	765	573	536	429	807	529	551	796	777	721	853	935	859	718	629	383	709	647	593
LOC120822581	16	2	35	19	16	19	35	32	8	40	6	19	18	7	33	32	29	28	33	23	48	35	34	42
tubgcp3	1434	1637	1393	1541	1423	1345	1258	1278	1110	1509	1084	1222	1575	1521	1399	1463	1553	1833	1779	1369	1514	1347	1317	1124
atp11a	2979	3881	2946	3287	3488	2794	4109	4199	3530	5082	4254	4042	2825	3458	3263	3477	3984	5392	5664	4101	4698	4529	4322	3768
sox1b	20	38	30	17	30	24	30	39	15	19	23	45	48	36	18	24	34	37	30	32	50	28	46	26
arhgef7b	314	402	257	349	309	273	290	298	277	334	220	246	486	337	205	265	286	303	343	285	395	326	317	286
LOC120824977	3836	3269	3637	2851	3631	3131	2817	2648	2361	3234	2265	2541	3468	2826	2909	3064	3483	3728	3132	2247	2753	2406	2209	2322
LOC120818870	705	939	850	633	752	788	689	644	355	608	399	656	974	692	499	581	870	763	699	501	493	620	513	566
LOC120818894	1600	2108	2124	1549	2344	2434	2892	2226	2003	2424	2352	1770	2756	2455	2832	2435	1944	3202	3178	2932	3458	2832	2337	2056
unc50	1441	1856	1364	1352	1338	1329	1321	1239	1137	1416	1130	1258	1469	1320	1317	1207	1466	1400	1436	1268	1502	1140	1298	974
LOC120818886	6739	7868	6545	5904	5823	7523	7392	7720	5841	7388	7095	7129	7959	7506	7515	8227	7894	7539	8807	7576	8444	7264	7031	5853
creb3l1	156	128	134	98	141	127	91	95	84	63	98	128	197	228	229	295	119	214	195	142	149	136	151	100
harbi1	297	349	287	260	249	222	273	204	219	289	224	239	330	280	352	341	323	324	336	326	283	229	261	231
atg13	2729	3625	2661	3214	2864	2820	2124	2070	1730	2666	1935	2163	3094	2727	2514	2706	3194	2943	3082	2392	2544	2397	2407	1990
kpnb3	3713	5275	4843	4444	4327	4893	5906	8688	5923	7385	5630	7498	5557	4573	4468	4176	4206	4941	5359	5949	7124	4522	5340	4152
LOC120822013	566	490	822	704	572	603	402	342	264	475	240	295	1012	702	627	907	464	755	709	448	651	686	502	377
cacnb4b	113	76	80	98	128	50	118	192	114	164	106	194	199	127	144	165	206	145	100	153	287	174	169	148
LOC120826615	117	143	45	143	70	62	93	137	5	55	26	73	78	119	55	67	99	89	60	32	72	53	31	56
LOC120827485	78	66	80	107	107	91	91	74	64	119	93	143	119	95	92	102	143	115	148	128	153	68	99	94
LOC120827560	516	739	783	657	602	855	775	543	445	652	541	631	590	737	801	673	444	651	908	628	633	590	693	586
acadl	13	7	4	11	6	23	7	10	7	17	16	25	25	4	7	7	19	2	13	4	3	10	22	4
LOC120827094	14765	18210	12098	12955	17426	22560	11782	15055	8497	18168	11425	21277	23548	18510	14328	22138	11611	13949	21338	18181	21280	26630	21706	11256
lancl1	4199	4864	3938	4245	3530	3938	3838	3984	2856	4517	3380	3669	4583	3924	3967	4214	4966	4442	4872	4399	4789	3778	4260	3531
si:ch73-383l1.1	51	95	80	83	70	75	43	52	46	48	47	59	111	86	95	102	73	70	86	62	55	55	62	34
LOC120828705	392	435	433	485	417	487	88	134	97	135	127	138	432	145	143	366	239	154	125	229	168	151	299	107
LOC120826174	100	101	107	74	106	126	73	59	92	109	66	90	88	96	81	82	69	115	127	73	148	128	99	88
LOC120822114	690	772	601	653	707	743	976	813	578	936	678	644	782	775	740	767	867	862	852	710	929	682	624	481
mettl21a	182	291	229	261	211	243	311	230	194	288	245	307	276	212	212	191	228	195	308	248	279	211	250	174
LOC120822130	480	693	566	715	544	565	447	379	290	496	380	476	583	533	502	547	642	520	597	461	552	484	564	339
LOC120825564	193	210	103	175	138	147	145	120	95	128	124	100	152	304	140	151	645	254	180	133	139	126	175	79
LOC120825573	350	587	450	241	284	383	460	491	382	313	560	294	1807	387	655	479	516	434	391	379	2012	544	895	328
LOC120824250	1482	1919	1542	1429	1418	1636	2192	2042	1668	2115	1838	2055	1553	1241	1365	1518	1642	1378	1868	1505	2079	1377	1706	1317
LOC120824244	493	584	507	574	542	471	516	713	443	452	541	512	513	567	394	568	383	515	639	622	532	553	562	332
LOC120821907	1232	1480	1134	1356	1250	1244	1371	1173	1114	1645	1220	1202	1647	1357	1387	1378	1655	1623	1506	1391	1469	1356	1340	1191
LOC120824289	3954	5659	3659	4960	4061	3572	5256	4814	5652	4854	4619	4295	4156	3470	3171	3635	5882	4032	5915	5035	5312	4232	5021	3538
LOC120824298	1121	1482	1227	1111	1261	1288	1977	2346	1475	2035	1704	2116	1365	1146	1332	1142	1284	1269	1824	1637	1991	1250	1458	1123
LOC120824356	195	217	144	144	242	155	98	73	80	214	108	104	134	175	185	193	187	299	184	123	78	120	76	83
LOC120824307	579	673	702	630	562	665	548	431	506	454	464	637	998	807	932	1036	474	568	759	758	618	407	722	429
LOC120824329	66	37	44	20	41	14	1	5	0	1	5	6	34	5	1	7	95	10	4	1	4	45	24	12
LOC120824549	30	75	46	68	104	26	33	43	27	54	69	26	38	31	29	57	38	30	45	33	68	31	41	25
LOC120824418	16	22	16	9	21	4	4	1	0	0	1	6	12	0	1	0	21	0	0	0	0	17	8	5
LOC120824437	185	146	80	80	139	122	124	100	399	316	257	188	86	172	190	53	347	248	131	60	305	178	94	69
gemin8	652	764	624	629	634	647	721	730	541	683	682	716	715	593	718	565	606	663	748	645	753	469	683	498
LOC120817940	12	29	20	13	22	17	15	32	5	14	17	26	28	30	19	41	6	23	30	39	27	19	36	14
LOC120817947	342	420	320	301	288	351	574	745	482	650	627	567	386	318	412	384	348	388	685	473	727	556	657	426
LOC120817931	72	119	68	100	61	69	78	69	66	93	65	72	111	64	52	54	111	76	140	96	79	72	113	41
LOC120823221	13169	12999	12904	10410	10654	10858	10867	9787	8786	8946	10856	10869	13181	12216	11859	11540	10745	11684	13570	11529	12743	9504	9759	6746
LOC120816212	3622	4104	2991	4013	3469	3396	3961	4535	3516	5196	3672	4309	4506	3498	3278	3455	3363	3369	4204	4058	4372	3358	3418	3071
LOC120816198	5909	7830	5677	6699	6919	6084	4089	4015	3719	6306	3963	4214	6516	5006	2809	5982	6507	5387	5392	4503	7028	5368	4403	5157
LOC120824776	1002	1394	1166	1201	1165	1084	1337	1727	1198	1626	1219	1734	1452	1179	1144	990	1093	1073	1231	1188	1575	1072	1275	1022
LOC120824788	48	58	51	29	45	64	64	71	27	82	68	68	48	22	32	40	53	32	43	35	62	59	66	44
LOC120824765	21412	20765	13968	8257	14972	15145	29688	20242	18148	17931	29741	21975	10445	23199	15748	9207	24431	18490	20505	12747	21791	14170	11544	9715
LOC120824781	2797	2786	1500	1005	1940	1849	2876	1832	1683	1614	2895	1948	1055	2730	1731	1149	3199	2353	2265	1301	2087	1399	911	707
arpc2	16435	19903	16046	13697	14761	15992	23413	22808	19647	21215	21307	21750	16921	16064	16642	16496	17402	16862	19599	18676	23409	16328	17778	13468
LOC120824752	81	248	169	35	59	166	114	139	98	98	161	107	530	72	111	84	137	98	75	76	419	166	128	74
slc19a1	727	811	819	783	678	870	973	1090	827	1121	866	933	904	711	765	643	742	939	929	960	942	827	1002	773
LOC120824813	455	639	403	358	567	434	560	534	436	488	467	482	538	700	600	565	515	659	524	518	701	457	497	391
LOC120824721	72	79	47	61	65	64	56	38	31	58	64	26	52	141	63	56	253	101	77	65	60	31	64	38
LOC120824714	446	569	476	519	461	533	600	840	556	781	643	652	582	521	571	438	442	542	653	671	702	467	545	522
LOC120821696	1736	2552	2239	1673	1677	2191	3541	5010	2298	2958	3157	3283	2309	1935	2765	2004	2963	2328	2663	3122	3698	2551	2767	2614
LOC120828005	696	763	841	999	933	793	579	719	462	815	592	739	997	1021	646	1050	1179	1173	919	1325	752	792	961	633
LOC120826593	19	39	7	26	20	13	19	19	25	13	14	16	18	27	13	14	63	60	13	16	24	8	7	15
LOC120819015	22	20	35	19	18	20	13	12	13	16	19	39	25	53	33	29	32	26	68	31	34	63	46	29
pln	63	96	169	95	96	75	33	50	51	67	43	73	86	94	116	85	74	93	106	71	48	34	60	33
LOC120819029	491	404	318	336	420	439	163	146	145	297	119	161	369	305	330	325	397	455	400	185	298	232	160	185
si:dkey-11f4.20	83	72	59	61	79	58	34	31	21	51	47	27	52	54	52	56	72	50	51	29	24	26	18	29
LOC120822746	3480	3930	4370	3384	3422	3814	5308	8590	4494	4941	5235	5187	3407	3519	3510	3395	3698	4190	4115	3971	5274	3500	4308	4143
LOC120828152	478	433	344	425	466	357	269	289	294	318	248	259	410	481	490	492	465	702	413	441	288	212	300	160
LOC120828139	5855	7616	6221	6739	7235	6745	7064	7027	5538	8606	6624	7258	7651	6918	6717	7335	7747	8516	8207	7747	7740	6791	7590	6931
LOC120828168	494	599	327	527	441	433	289	266	220	360	267	322	440	441	435	408	487	388	440	453	342	321	326	231
gpr180	252	411	305	338	307	311	388	422	298	383	368	349	394	270	232	250	374	308	332	314	350	245	288	221
LOC120825623	1281	1605	1423	1628	1466	1519	1109	1407	1085	1560	1101	1291	1517	1307	1260	1233	1278	1263	1376	1331	1448	1136	1292	1102
jagn1b	398	473	500	380	400	452	509	633	481	490	417	542	520	418	535	364	445	376	553	489	511	395	563	430
LOC120826015	832	870	926	937	848	886	595	355	550	907	578	558	1378	2296	2712	2719	937	2229	2429	1866	1190	1517	1496	1131
si:dkeyp-34c12.1	17	4	10	9	8	4	10	16	4	15	3	4	7	11	11	5	15	5	19	9	13	6	11	7
filip1l	834	1244	1160	934	1254	1065	889	1216	840	790	759	1035	1312	1359	1247	1049	962	1174	1148	978	1103	853	946	748
LOC120833014	32	26	21	24	16	30	11	16	11	20	11	17	20	32	23	30	27	27	19	35	28	22	21	17
ccdc28a	589	784	696	732	602	678	810	939	780	920	773	917	734	679	646	595	661	721	850	731	879	673	810	577
prox1a	342	445	430	279	328	353	408	346	305	515	370	378	425	372	470	476	479	409	543	348	461	378	458	313
LOC120823921	5704	8188	6207	4224	5273	6725	9689	7774	7218	7809	9344	7744	7567	8187	8217	9206	9169	9428	8466	9604	11887	8993	7507	7353
LOC120823906	53458	78510	56832	36795	45013	63506	89217	65474	66396	69994	92699	68073	63388	76633	77298	97998	87236	87393	74447	91483	114295	87818	73462	65589
obsl1a	328	405	735	314	379	511	100	124	167	164	109	222	599	588	294	657	322	393	246	149	242	182	237	99
LOC120823929	2380	2836	2240	2429	2376	2328	2406	1967	1937	2528	2287	2163	2811	2383	2618	2462	2611	2731	2824	2547	2903	2389	2348	1865
LOC120816102	2178	3158	3065	2945	2676	3225	1835	2171	1265	2710	1771	3118	4524	2781	2026	2672	2762	2721	2504	2481	2003	2428	3314	2068
LOC120818729	457	595	532	445	524	553	435	290	400	523	382	410	513	582	521	583	544	564	666	576	538	492	588	438
LOC120818683	1438	1801	1235	1443	1481	1374	1462	1443	1270	1679	1503	1325	1522	1294	1298	1441	1526	1476	1789	1617	1691	1626	1487	1405
igfbp2a	678	542	526	492	401	759	318	407	371	607	334	284	593	753	646	679	211	629	541	331	428	438	355	201
igfbp5a	1594	2371	1885	1553	1531	2319	2987	3190	2405	3231	3271	2087	2596	2614	2570	3643	2803	3367	3238	3275	3123	3781	2877	2680
tns1a	2254	2669	2478	2752	2456	2159	1841	2112	1516	2575	1697	2184	2819	2488	2197	2527	2716	2649	2750	3044	2670	2681	2589	1974
LOC120817255	8	10	25	28	8	11	18	10	4	11	11	22	20	36	27	23	23	21	18	27	31	22	43	14
LOC120816559	69	102	92	101	79	86	108	123	88	135	85	98	114	88	128	112	96	86	111	142	145	77	101	70
n6amt1	153	200	208	193	132	180	169	240	137	157	154	232	193	172	181	167	156	194	176	159	219	153	215	143
LOC120816512	1199	1428	1257	1262	1304	1292	1568	1957	1358	1819	1536	1638	1443	1224	1151	1317	1197	1286	1577	1662	1754	1263	1276	1263
LOC120816529	67	153	85	100	127	61	57	54	60	69	62	76	131	118	131	85	84	68	88	81	104	50	77	59
LOC120818076	131	121	171	179	111	106	105	133	51	54	57	80	174	163	56	107	82	70	112	87	122	99	98	87
arl13b	400	538	436	427	494	444	545	417	383	490	358	464	480	423	460	536	385	475	467	443	546	475	412	334
LOC120816060	177	187	123	162	171	172	149	125	105	182	120	140	178	186	243	183	201	205	233	194	196	137	166	112
LOC120815563	5128	6231	4705	5387	5108	4899	4374	4447	3789	5387	4094	4896	5023	4730	4618	4787	5642	5475	6042	5388	5420	4397	4811	4506
LOC120815768	173	376	241	245	258	228	315	281	214	270	217	271	300	255	299	263	293	243	324	293	333	282	302	206
LOC120829620	440	414	306	412	381	417	377	363	343	526	372	404	547	382	434	504	497	494	648	446	507	397	436	376
LOC120829645	344	548	449	341	415	434	915	829	682	750	771	874	516	447	590	409	444	541	585	691	857	593	651	452
LOC120829636	54	90	61	57	77	59	23	64	41	35	33	42	78	80	69	34	52	42	15	12	35	15	23	11
nbeal1	8258	12452	8762	9499	10272	11247	12660	10095	11825	13785	12831	12172	10525	9053	7353	9570	10542	11033	12884	9925	14287	12271	10971	11427
stradb	1759	2379	1756	1633	1853	1906	3791	2900	2899	3377	3256	3503	1891	1827	2108	1903	2127	2080	3062	2962	3371	2805	2530	2278
trak2	3490	4003	3385	3402	3634	3652	2487	2655	2280	3071	2640	2522	4217	3489	3485	3760	3683	4184	3374	3174	3327	3232	2795	2718
trim25l	3195	3148	2469	3147	2761	2645	2328	2311	1946	2264	2216	2900	3055	2734	2862	3095	2943	3579	2776	2582	2160	1693	2255	1519
nudt15	93	131	93	95	87	110	200	212	127	160	166	203	111	98	84	120	112	73	130	133	120	122	130	101
LOC120825679	232	369	273	361	322	337	265	308	251	330	215	267	372	307	325	294	280	310	350	365	289	288	377	277
lig4	709	958	706	717	759	757	716	676	560	767	618	713	838	692	761	700	727	871	849	749	829	643	625	549
LOC120825688	3066	12912	2956	2547	2247	3324	3361	3578	2137	3131	2587	2139	3448	2721	3228	2636	4064	2895	3015	2331	3018	3117	2235	2366
acp2	984	1209	849	918	1005	933	1095	962	815	1114	847	965	1260	1078	1173	1042	1183	1200	1395	1094	1308	1105	1100	926
gpr137c	433	463	354	370	362	349	452	308	277	332	343	353	462	450	541	510	525	552	686	485	426	583	447	361
txndc16	229	275	231	260	240	186	396	349	253	424	345	372	339	211	211	270	340	238	466	395	389	385	413	318
ptger2a	461	615	537	538	559	512	588	813	525	576	600	667	523	503	456	549	562	571	643	638	590	562	609	506
nid2a	1861	2429	2393	2471	2592	2146	1892	1709	1231	2455	1294	1938	3146	3032	3710	3362	3024	3528	4167	2977	2494	3104	2607	2712
rtraf	1163	1451	1284	1140	1187	1270	1886	1832	1470	1846	1600	1977	1297	1290	1294	1240	1250	1345	1673	1588	1819	1372	1674	1127
LOC120816606	20	27	18	38	21	12	29	29	30	32	45	31	39	14	24	24	38	19	41	34	28	30	22	17
sap18	2015	2433	2108	1817	2055	2147	2726	3133	2305	3004	2448	3052	2162	2059	2095	1858	2256	2081	2653	2599	2789	2028	2498	1847
LOC120816308	15	8	17	15	4	6	9	31	22	15	11	21	15	12	9	12	17	31	29	25	17	20	22	30
LOC120820747	515	678	571	667	599	574	440	636	393	549	437	513	775	579	630	634	586	605	699	582	623	581	593	414
poglut1	200	252	236	217	179	249	357	354	261	458	311	394	254	180	201	234	247	232	316	337	325	246	370	223
timmdc1	863	1141	981	910	947	1041	1332	1680	1186	1513	1379	1586	1172	1001	962	1021	985	873	1204	1304	1389	1015	1268	1028
LOC120820716	859	937	719	714	817	829	872	820	792	839	718	676	1103	1141	778	854	1025	936	872	803	961	766	694	982
LOC120820705	1273	1546	1029	1395	1452	1030	1592	1544	986	1541	1477	1198	2319	1634	1394	1809	2267	1846	1941	1837	2016	1779	1844	1525
LOC120820795	138	155	107	178	127	176	252	192	144	285	191	165	218	209	228	316	223	260	277	287	193	260	249	214
LOC120820810	170	174	159	196	121	178	413	291	271	483	318	275	241	202	340	294	254	249	431	322	343	386	355	324
dzip1	255	345	328	338	358	280	279	240	214	350	243	263	403	328	408	432	354	383	364	346	378	354	307	272
LOC120822974	10	14	17	8	34	23	11	8	20	15	13	27	19	13	25	30	29	32	31	10	21	11	13	10
LOC120824029	729	941	827	917	1055	1235	646	1022	416	888	453	1058	1398	1012	734	806	969	610	798	620	685	770	814	484
LOC120824012	445	490	322	532	623	441	141	72	290	378	110	55	3525	625	711	1440	3068	460	886	311	234	302	144	119
atp5f1b	29309	35035	26308	24141	25566	31045	42331	42278	34658	41785	38660	41342	34814	33731	33787	37344	35103	34541	46418	40099	45817	34804	39463	28562
LOC120827159	1200	1379	1387	1137	1353	1236	1172	1009	1059	1249	1120	994	1628	1513	1635	1444	1549	1789	1496	1423	1466	1254	1347	1110
LOC120827374	10	7	14	19	9	10	5	9	5	11	8	12	27	27	12	24	29	27	19	18	13	24	25	16
xirp2a	872	1114	1228	1173	1230	1067	728	791	675	815	840	1521	1971	1631	1340	1473	1056	1578	1368	1324	1108	1509	1270	847
scn1lab	75	121	67	84	98	104	71	83	73	81	95	157	152	121	74	92	81	91	112	111	117	92	140	102
LOC120823041	10	9	8	11	8	9	16	10	8	9	13	17	9	14	1	8	17	10	12	18	12	11	14	14
cobll1a	48	110	68	80	85	97	67	81	82	59	81	108	103	73	89	65	40	53	65	70	83	65	64	30
LOC120826128	8	12	5	21	17	9	7	2	7	17	4	17	3	11	12	24	11	8	15	15	14	9	15	6
LOC120826423	222	233	292	245	265	249	222	241	172	293	188	298	383	261	181	191	269	277	251	214	238	166	283	158
gca	3840	4582	3888	3475	3830	3967	6090	5900	5789	5511	5623	5443	4468	4066	4420	4200	4356	4822	5335	5180	6691	4537	4904	3119
LOC120826796	154	223	145	131	164	187	183	160	184	202	163	161	205	338	191	361	183	185	231	163	223	209	189	162
LOC120821775	336	407	218	293	285	272	385	369	275	395	325	323	292	356	235	293	478	292	410	287	407	307	337	260
LOC120821536	506	617	542	481	593	542	413	489	300	506	401	334	548	695	475	506	675	650	750	501	679	512	561	379
stk24b	1953	2568	2333	2211	2314	2391	2153	2006	1703	2363	1968	2213	2599	2168	2341	2361	2283	2564	2388	2180	2449	2066	2221	1674
LOC120821477	5342	7369	5884	7007	7932	5880	4041	3779	4100	5007	3397	3937	5869	7095	5007	5861	5642	5514	5453	6051	5191	4773	4596	4078
LOC120821714	5489	6500	5569	5648	6341	6469	5802	7068	4915	8265	6060	6430	8182	7092	7299	7424	7861	7919	7770	7956	7101	6570	7345	6508
LOC120822390	12	14	22	17	17	13	36	30	16	25	26	26	21	20	31	25	21	24	34	26	43	44	24	20
ical1	901	1316	978	1032	994	1001	812	854	769	1051	887	989	1096	1097	996	1105	1109	1131	1089	927	1120	921	957	794
nop58	5218	8002	7407	6382	6808	7277	10904	16837	10272	12982	10712	14312	7346	6471	7081	4902	5754	6845	7884	9866	11635	7695	9526	7621
nufip1	378	549	603	583	504	566	617	930	377	810	653	794	655	448	534	465	484	564	560	409	739	584	681	539
LOC120822707	464	544	577	683	549	328	378	518	441	724	386	605	292	375	406	364	569	330	591	304	587	340	575	483
LOC120819219	1444	2251	1743	1598	1464	1764	1905	1984	1069	2003	1763	1626	1836	1010	1319	1533	1872	1732	1506	1888	2101	1779	1864	1556
LOC120820639	133	194	119	132	100	87	147	105	66	127	76	84	171	75	69	95	215	185	138	214	140	140	112	217
mtrf1	1022	1146	728	829	696	796	585	513	454	795	517	586	858	700	717	810	1000	860	1007	849	693	553	629	576
wbp4	496	696	519	500	549	557	535	549	504	704	487	580	616	537	533	571	567	593	620	628	645	497	552	435
gk	530	1000	672	863	733	836	768	956	547	802	764	880	2212	669	648	639	646	678	705	849	827	655	740	545
nfkbiz	2960	4416	3150	3245	3017	2816	1932	1594	1603	2328	1284	1743	2584	1718	1943	2576	3001	2300	2103	1985	1583	1402	1437	1551
slain1b	20	34	28	17	9	24	59	56	65	61	64	60	69	30	32	44	71	31	65	91	49	42	59	52
mrps9	2101	2497	2207	2141	2110	2319	2855	2924	2307	2863	2650	2893	2519	2311	2255	2297	2324	2196	2799	2588	2830	2268	2729	1983
pou3f3b	15	4	4	6	5	3	2	3	6	6	4	5	27	24	10	17	6	19	15	12	15	17	20	3
LOC120825440	8545	9659	7735	6772	8412	8264	11634	10965	9955	11703	10900	11460	8709	8393	9523	8784	8713	9336	10990	10821	12596	9468	9765	7801
LOC120819826	1365	2039	1256	1573	1897	1589	1624	1952	1419	1611	1595	1777	1765	1577	1608	1662	1814	1722	1891	1979	1720	1608	1727	1431
LOC120811156	5262	5654	4340	5149	4626	4874	4684	4574	3773	4745	4187	4470	5163	5039	5851	4711	4725	4941	6104	5313	6059	4948	4758	3891
LOC120810852	1742	2205	1781	1696	1597	1966	2236	2109	1935	2412	2008	2143	2065	1760	1878	1733	1874	2349	2400	2033	2359	2069	2100	1811
calcrlb	396	457	528	314	374	363	470	660	631	493	464	645	478	599	618	600	695	591	658	782	906	697	562	367
LOC120827105	945	1569	1370	1535	1475	1264	351	302	212	231	234	639	2824	2606	2585	4787	1677	3800	1844	1933	1061	2063	1104	907
pjvk	6	1	6	3	3	2	8	4	8	12	6	5	4	5	8	4	6	8	15	8	11	11	10	18
pwp2h	2197	3044	2861	2639	2430	2920	4313	6599	4493	5126	4526	5979	3054	2316	2857	2192	2072	2459	3452	4190	4876	3350	4117	3033
eed	1149	1324	1246	1108	1190	1233	1099	1202	1003	1270	1202	1191	1301	1264	1233	1133	1280	1163	1450	1081	1243	1096	993	867
atp7b	7	29	10	34	40	9	66	138	29	70	11	31	61	11	21	21	23	31	22	26	199	70	91	58
LOC120821977	47	62	54	66	37	35	22	36	18	36	28	29	32	43	51	45	46	20	25	36	31	16	32	19
LOC120824944	661	1836	893	1390	987	1469	813	640	383	730	425	477	1245	616	771	855	1191	761	759	514	638	596	535	369
LOC120821987	25	106	45	63	55	83	31	20	18	16	14	20	71	24	22	44	49	46	27	27	20	24	14	15
gpd2	6248	8091	5666	6744	7114	7855	6891	6408	6519	8583	6797	6684	9649	9029	8626	8677	8568	10804	10148	8250	9104	8007	7893	6321
LOC120821992	20	42	19	15	22	27	46	30	44	37	48	32	83	50	53	39	55	53	51	33	67	51	60	47
LOC120817189	25247	33862	26025	30103	26642	24409	28086	33766	25324	36039	26841	30555	29302	22888	20649	23903	25283	21758	31096	26901	32591	22004	29670	19309
LOC120817143	2	7	14	9	13	10	14	7	0	3	15	21	16	11	10	40	15	16	15	14	16	23	18	13
LOC120817098	2490	2673	2581	2163	2295	2361	1835	1869	1565	2146	1832	1789	2735	2218	2240	2537	2880	2935	2636	1995	2167	2088	1740	1849
zgc:113142	34	59	71	37	30	48	56	42	37	26	34	30	67	46	59	62	37	74	66	19	77	66	49	48
als2b	2070	2088	1558	1736	2124	1866	1463	1181	1454	2183	1522	1436	1950	2186	2232	1947	2411	2608	2144	1433	2107	1771	1716	1513
mpp4b	44	72	65	79	77	60	65	84	61	80	67	49	99	48	59	139	228	57	48	129	166	70	48	151
LOC120817193	1012	1352	1090	1064	1029	1119	808	1110	674	1001	727	844	1285	954	998	1032	1230	1034	1074	970	1061	891	1004	811
LOC120817169	728	889	766	600	648	721	1040	1133	774	1011	977	1045	923	676	782	827	845	842	962	900	1058	620	944	616
abi2b	2485	3336	3045	2720	3054	3092	3875	4405	3468	4025	3766	4332	3281	3142	3199	3184	3139	3805	3418	3330	4410	3002	3803	2962
LOC120820306	29	31	44	33	42	36	32	25	25	26	28	23	24	33	31	33	22	47	39	38	36	26	18	15
LOC120815198	1891	1974	1895	2069	1803	2044	1382	1102	1229	1581	1164	1648	1968	2897	3729	3781	1945	3050	3137	2695	2205	2755	1804	1538
LOC120815606	648	685	483	603	448	509	476	391	325	524	353	340	648	583	542	644	800	627	718	493	525	472	424	397
c1h7orf57	280	365	285	293	300	351	280	296	242	354	216	345	343	330	311	347	324	340	401	362	418	313	376	322
LOC120815500	29	24	36	43	28	42	27	38	24	45	19	37	52	44	24	57	34	40	44	50	61	50	54	31
LOC120815561	37	35	28	15	16	22	25	27	19	25	26	98	35	27	20	68	19	38	23	28	155	39	19	35
LOC120815102	1617	2110	1786	1922	1681	1858	1723	1958	1524	2258	1796	2009	2028	1710	1779	1716	1976	2073	1951	1837	1993	1777	1817	1684
orc4	553	537	471	577	455	492	548	798	634	837	620	747	547	504	461	524	486	424	617	721	646	594	615	413
acvr2ab	5096	6647	5710	5672	5320	5768	5072	5416	4007	5814	4905	5108	6370	6032	5235	5718	6048	7078	5562	5406	6556	5551	5327	4549
zeb2b	734	912	859	813	1022	823	1010	928	887	1135	778	1026	1276	1116	1118	1108	966	1217	1409	1207	1222	1294	1340	1034
LOC120828838	23	44	32	41	23	60	43	10	16	26	14	11	39	23	42	22	39	37	23	23	13	16	15	4
si:ch211-246m6.5	142	116	127	131	256	45	261	369	151	178	207	167	254	208	219	234	182	255	267	385	507	322	605	376
si:ch211-246m6.4	13	14	6	12	21	15	0	0	5	8	8	4	10	12	7	16	9	12	17	5	3	12	8	1
bzw1a	1411	1961	1872	1589	1661	1730	2288	2642	1623	1948	1921	2434	1730	1788	1553	1461	2278	1464	1728	2166	1952	1843	1633	1405
aox6	1092	1555	959	1366	1117	1355	778	601	451	831	642	573	1495	904	1016	1282	1537	1125	903	1136	847	658	724	682
LOC120825853	14	24	15	13	10	5	15	15	6	18	20	15	25	8	18	13	35	6	20	30	40	16	21	20
LOC120825790	124	94	43	123	98	76	73	88	49	101	85	50	173	105	78	132	213	118	46	80	109	73	66	68
ahr2	2199	3198	2640	2941	2297	2626	2036	2118	1669	2518	1800	2041	2771	2169	1837	2056	2323	2587	2495	2022	2619	2214	2400	2103
LOC120822637	184	208	176	150	202	196	195	193	127	226	161	168	243	210	167	213	189	158	224	194	307	252	185	186
LOC120822054	3989	5826	4424	4103	3970	4769	4922	5408	4134	4712	4456	4843	4988	4355	4151	4032	4096	4654	4327	4044	5393	3585	3995	3528
LOC120827623	1009	1584	1606	1823	1117	1399	1459	3312	859	1129	1105	1319	1191	1273	992	856	1074	1192	1172	975	1256	893	1114	1066
LOC120826653	342	499	413	412	359	417	441	477	332	487	375	441	494	367	483	406	380	738	503	440	523	485	431	382
stat1a	7189	5133	4024	4076	5519	4055	5554	3666	4138	6445	3964	4687	5050	6580	5080	4447	6955	7428	5101	3571	6475	4435	3295	2887
sumo1	834	991	787	727	786	778	862	761	568	847	659	697	917	810	845	864	753	894	900	775	895	654	712	691
map3k2	2158	2870	2269	2312	2274	2341	2474	2481	2155	3020	2459	2619	2503	2282	2303	2207	2417	2906	2702	2345	2810	2291	2291	2127
LOC120825118	600	665	483	538	559	582	668	607	638	900	717	768	279	273	37	229	737	288	1005	420	422	710	635	351
LOC120826845	240	145	129	105	175	98	141	97	326	67	174	229	113	223	230	48	534	365	87	60	310	80	56	34
LOC120819651	3716	4147	3235	2877	2942	3299	3262	3049	2409	2800	2908	2945	3633	3142	3243	3177	3769	3552	3685	3144	3404	1684	2521	2057
ptprnb	110	200	227	109	150	111	188	237	175	179	146	349	299	129	172	182	177	269	149	104	311	133	193	230
bin1b	930	1168	889	794	1080	1327	370	544	328	502	367	796	1529	940	789	1170	820	904	891	624	544	720	664	444
LOC120819658	11	1	3	11	12	17	2	2	1	1	1	8	15	13	29	37	0	20	6	3	4	3	4	0
nhej1	264	328	332	259	281	359	314	415	374	425	424	453	326	248	345	309	311	285	383	373	384	324	423	187
LOC120819681	194	200	128	157	181	165	259	233	200	164	248	234	166	135	110	143	100	133	162	116	151	94	109	62
rpgrb	493	541	506	429	499	571	419	380	287	450	341	295	553	476	416	478	476	438	385	340	357	376	332	328
LOC120819696	608	682	573	550	533	599	706	818	592	711	670	770	628	559	590	547	589	523	722	561	711	527	570	507
LOC120819589	1871	1898	2301	1676	1795	1546	1664	929	1157	1255	1886	1102	5389	1850	3844	2543	3445	1441	3243	2335	3138	2323	2348	1427
LOC120819666	48	65	190	54	42	29	72	51	42	29	55	59	184	87	74	87	158	61	72	125	89	128	46	136
dusp27	248	348	362	250	344	433	445	566	235	394	445	630	554	308	364	247	382	247	538	654	499	683	599	505
LOC120819583	2	5	2	3	3	2	1	4	1	5	5	11	13	2	11	3	15	3	12	28	8	29	7	32
LOC120819596	1314	1593	1533	1354	1239	1381	1388	1304	1174	1637	1211	1394	1853	1390	1443	1366	1561	1542	1723	1361	1829	1358	1412	1214
plaat1l	154	180	278	127	173	161	196	153	122	195	133	197	326	169	210	161	252	231	231	241	322	231	223	166
LOC120825702	288	1543	465	1043	722	1009	388	248	148	305	121	147	979	274	302	494	871	367	331	199	212	277	198	140
ephx2	1563	2351	1189	1408	1974	1885	1027	900	1342	1307	1196	1314	1276	1517	1467	1224	1455	1549	1623	990	1257	770	903	519
LOC120818377	3139	3368	3530	3342	3433	2691	1892	2628	1842	2861	2318	2261	3101	2639	2420	2499	3177	2884	2762	2262	2821	2312	2422	1983
LOC120825781	247	213	196	199	187	218	200	190	159	316	184	201	290	253	237	274	263	309	346	250	239	216	262	182
LOC120829235	47	30	42	42	35	22	73	54	31	31	57	38	41	18	19	6	31	38	36	15	43	15	17	28
fmnl2b	20	34	33	37	36	24	25	39	20	21	31	73	45	27	29	43	696	683	241	39	53	25	65	20
rgn	1665	843	1393	1373	1533	1497	1738	1433	1330	978	1518	1622	1566	1530	1666	1438	1519	1466	1788	1413	1768	1210	1591	1226
vps16	3666	2093	3335	3753	4031	3270	3780	3727	3047	4810	3270	3505	3590	3632	3393	3460	4038	3805	4722	3896	4153	3672	3782	3210
cavin2b	7322	8751	7450	7931	7925	7414	6404	5032	4926	6001	5153	5527	8189	8443	8512	9167	8179	8552	8835	7500	7058	5735	6455	4822
arl11	1717	1976	1705	1887	1903	1824	2235	2228	1867	1862	1981	2187	1660	1602	1438	1497	1911	1399	1462	1540	2127	1244	1391	948
eef1b2	15544	19394	15245	18253	16475	15541	13466	15349	11078	14415	11058	14585	19001	13721	16348	12720	16684	14169	13609	13478	14846	11701	12198	9331
zdbf2	1487	1463	1338	1671	1537	1348	570	595	480	813	492	642	1918	1451	1243	1345	1454	1331	1299	890	819	1029	931	920
dytn	109	22	34	121	19	89	68	268	127	54	193	300	106	11	20	56	40	33	89	132	109	76	37	71
LOC120828258	183	272	294	280	255	208	244	209	140	256	147	262	404	245	261	312	264	261	542	215	288	304	229	259
LOC120827993	747	254	663	418	140	149	381	320	209	457	255	919	173	328	204	234	239	181	141	210	328	235	240	202
LOC120825532	984	1642	1090	1154	1271	1437	1241	1293	951	1565	1199	1118	1591	1090	1114	1228	1305	1287	716	1204	1271	1221	1400	1038
cdk15	78	29	72	74	49	34	66	58	37	67	46	120	72	47	47	48	37	33	74	127	69	52	89	45
LOC120817451	236	182	275	271	159	175	175	216	179	182	166	186	251	125	146	77	150	395	200	157	67	203	172	10
LOC120826159	39	58	108	71	38	30	49	54	50	44	62	58	82	40	58	20	47	121	56	74	20	71	88	5
LOC120817421	143	133	242	193	133	99	127	128	131	120	140	109	208	85	106	54	115	348	155	161	55	183	104	16
LOC120826219	405	395	307	356	271	342	194	281	170	269	185	211	443	266	320	231	308	292	297	256	308	263	236	185
fbxo3	1571	1498	1690	2072	2206	1499	981	888	695	1054	784	845	2254	1587	1219	1604	1434	1114	1411	1359	1062	1216	839	647
f2	558	1277	638	626	190	1257	540	820	724	1001	682	625	1187	963	889	541	1093	1120	934	492	559	377	715	732
LOC120817414	9195	10287	9842	11455	10928	7277	6646	5133	3848	6926	5250	5760	10713	7801	7106	9664	11361	10668	9395	6698	7652	6521	6718	6939
dnajc27	2358	2801	2219	2535	2409	2330	1723	1447	1289	2177	1527	1606	2671	2038	2273	2342	2449	2576	2418	2129	1988	2101	1865	1788
cd247	812	555	449	402	659	513	363	234	310	501	284	406	729	716	680	570	885	805	744	572	543	515	447	450
creg1	3398	3611	2279	3245	2574	2663	2495	2571	1645	3986	2171	1871	4304	3667	2426	2096	4046	3071	1851	2096	2395	1150	1552	1671
setdb2	723	870	757	722	664	775	859	929	683	847	735	794	818	649	790	726	746	809	971	848	878	639	793	602
LOC120817518	2038	2888	2111	2185	2531	2668	2073	2124	1596	2214	1972	2098	3131	2381	2017	1987	2417	2582	2301	2014	2373	2041	2054	1502
f7l	5	13	13	14	3	19	23	19	17	41	13	7	78	42	9	23	18	3	11	34	33	10	8	11
f7	5	6	11	6	4	7	18	6	8	8	7	10	20	8	1	5	8	1	16	22	17	24	5	4
LOC120826291	11	24	12	14	11	14	14	6	9	7	5	15	20	10	12	7	14	15	19	20	25	15	12	3
LOC120817590	9	14	8	7	7	6	8	1	10	18	11	7	9	3	10	7	16	7	8	5	10	8	7	7
pcid2	730	888	673	702	707	715	721	684	502	734	572	618	737	641	683	662	726	700	762	595	686	581	607	415
tbx19	36	29	30	31	21	34	99	66	51	53	50	72	25	21	21	23	34	26	35	32	70	35	53	22
LOC120819079	530	727	495	503	610	556	625	714	486	603	522	690	412	490	633	613	676	663	646	510	729	488	614	455
LOC120819069	211	352	195	235	181	248	201	265	169	227	191	202	221	206	212	251	207	195	245	216	273	253	191	125
LOC120819055	1264	1441	1028	1173	1138	1046	1003	1085	663	1164	837	972	1259	1097	1077	1234	1173	1032	1154	993	1235	993	955	736
LOC120822301	34	3	11	33	19	27	20	21	13	20	31	21	17	10	15	9	6	13	3	5	8	23	1	26
lrrfip1b	1656	1914	1643	1671	1687	1628	1929	2337	1541	1899	1747	1819	1562	1858	1588	1718	1714	1841	1847	1674	2049	1437	1449	1225
LOC120811443	546	784	656	606	572	691	652	650	567	681	577	633	664	607	594	573	677	617	687	648	710	622	651	606
pkp3b	654	849	757	846	697	767	1059	927	879	1184	670	1035	946	935	823	1087	763	805	1122	1025	1427	1107	1201	862
LOC120833017	1703	1911	1979	1528	1651	1547	1505	1363	1069	1379	1119	1399	2530	2238	2499	2364	1918	2197	2447	1989	2264	1907	1626	1484
LOC120832257	5658	6946	5501	5653	5718	5825	7568	6592	6653	8247	6995	6716	6438	6124	5807	6073	6835	6549	7409	6204	7959	6309	6016	5134
LOC120832295	616	633	437	375	517	505	1380	520	536	1070	568	509	528	626	749	588	987	696	967	647	868	835	774	573
si:ch211-260e23.9	216	222	211	185	156	189	297	263	190	258	230	259	232	221	253	170	290	183	247	201	260	304	248	183
zgc:162297	19	19	13	35	14	11	16	36	17	25	26	26	38	29	14	8	16	15	26	18	18	23	25	16
ccne1	45	33	43	34	50	50	70	88	62	93	61	82	49	58	52	52	56	46	91	104	90	67	59	29
adamts17	438	352	446	659	512	492	334	347	261	509	323	380	408	281	377	634	455	460	663	400	434	338	263	379
mex3b	41	67	44	43	39	54	57	61	51	99	61	42	56	25	31	38	16	39	52	80	92	54	68	87
efl1	2059	2538	1919	2155	2145	2270	1491	2123	1513	2460	1692	1814	2660	1942	1951	1744	1722	2007	1651	1857	2077	1772	1880	1604
LOC120832373	12	17	35	13	12	10	17	7	7	15	10	8	19	24	12	36	14	36	38	10	30	32	16	15
stard5	196	312	284	251	265	244	352	521	372	521	388	487	265	204	269	268	239	270	324	381	405	247	281	256
il16	1588	1471	1633	1439	1575	1394	1007	658	682	1049	814	817	2003	1588	1796	1900	1753	2116	1757	894	1224	1086	874	798
tlnrd1	629	723	553	641	682	717	635	603	486	763	591	586	668	633	563	604	727	688	808	651	815	646	703	521
mesd	1276	1597	1344	1098	1304	1310	2240	2350	2031	2763	2208	2478	1433	1372	1485	1311	1271	1275	2402	2214	2562	1859	2287	1660
celf1	857	1182	895	1059	1108	1131	796	947	687	930	758	843	1093	913	816	969	1007	970	962	861	1025	859	924	755
mtfmt	342	405	356	355	293	375	480	549	333	513	408	484	415	333	296	317	318	382	442	371	493	351	453	314
gpt2	4845	8687	7472	4177	5122	7557	9124	5199	7585	8151	7119	6416	6436	5191	5425	6295	7195	7732	6265	5875	7340	4238	5541	4348
c2h16orf87	317	468	363	276	354	347	344	287	267	452	314	356	443	279	418	375	407	461	370	384	394	407	340	272
vps35	5608	7982	6281	4429	6620	6016	10412	8835	6319	9361	6881	8363	4953	4845	4400	6083	5658	5746	6993	6643	7363	6232	6214	5417
fgf3	44	79	45	45	65	94	23	39	27	43	28	56	52	71	76	85	59	57	41	58	32	40	39	16
lto1	239	241	249	265	244	210	429	477	377	472	328	533	301	261	308	279	309	154	360	339	518	331	408	283
ccnd1	799	1167	884	951	998	946	791	806	707	867	815	726	919	1055	945	940	1126	1189	987	943	1008	916	843	728
vstm2b	0	12	6	4	4	9	5	1	2	7	4	6	47	31	59	30	41	73	45	22	9	6	20	14
LOC120810160	1887	2374	1857	1719	1824	2077	2420	2450	2048	2655	2137	2237	2417	2239	2382	2144	2316	2537	2602	2311	2893	2050	2391	1714
si:cabz01068815.1	14	38	21	18	23	21	22	25	20	42	12	34	28	20	28	42	37	42	29	30	31	38	32	16
ubap1lb	7	9	10	12	18	6	8	14	8	10	15	12	9	19	7	10	13	9	14	7	7	8	11	6
pdcd7	360	431	334	358	374	317	355	412	278	391	324	307	387	375	319	314	350	413	377	418	424	292	329	230
spg21	1638	2321	1941	1673	1824	1718	2820	2614	2417	2737	2593	2462	1778	1503	1493	1547	2032	1638	2471	2126	2720	2120	2329	1808
shcbp1	376	316	198	158	249	211	392	319	239	231	250	308	211	237	250	284	306	273	242	230	285	142	110	114
tssc4	714	891	625	574	679	683	744	705	599	874	630	813	775	747	745	672	693	772	857	778	864	590	697	457
LOC120812023	3875	4855	3679	3882	3920	3679	4653	4008	3214	4508	3530	4029	3750	4012	4114	3485	4752	4136	4077	4888	4150	3606	3616	2966
LOC120808151	11567	28249	16907	11205	17201	18648	7883	15569	8468	5600	10739	23760	29023	23830	9101	11209	7454	11882	11449	12395	9419	12131	13679	5178
LOC120807845	4040	7547	4833	4818	9589	5266	2651	4351	3541	2512	5266	8308	7047	8959	2158	6309	2531	5930	5382	3959	4667	5412	4593	2730
snrpa1	1967	2428	2165	2359	2325	2134	2560	3450	2357	3343	2747	3492	2556	1916	2491	1798	2048	2017	2687	2740	2776	2127	2869	1998
selenos	1785	2609	2007	1828	1807	2093	2546	2723	2027	2561	2300	2490	2332	1343	2243	2310	2025	1964	2361	1989	2877	1861	2129	1055
chsy1	802	894	971	756	853	738	678	1033	621	748	663	694	1048	862	850	822	871	1077	843	733	928	778	747	686
lrrk1	2534	3828	2864	3067	3086	2927	2322	2356	2074	2846	2103	2272	3752	2761	2729	3180	3429	3435	2757	2427	2741	2302	2473	1961
aldh1a3	463	594	469	405	432	604	1205	787	561	928	532	724	546	762	580	701	674	805	874	628	977	980	670	522
asb7	278	532	321	399	387	323	326	218	246	424	225	300	417	333	442	377	481	399	385	570	321	301	277	321
lins1	107	169	301	128	128	282	300	147	214	149	95	259	159	122	113	119	133	147	158	157	112	149	109	110
mthfs	156	207	168	104	154	207	333	191	296	217	172	271	197	135	119	137	147	143	166	195	259	150	184	101
fah	371	593	480	489	426	421	499	408	301	381	333	417	589	443	510	647	509	597	636	619	561	644	546	444
arnt2	1779	2693	2444	2143	2205	2285	2184	1800	1464	2135	1725	2013	2682	1916	2331	2391	2540	2481	2825	2491	2515	2336	2371	2432
abhd17c	587	825	576	488	680	788	824	553	547	912	662	587	711	545	661	643	732	586	833	752	861	660	611	552
LOC120835603	3015	4325	2382	2297	3165	2086	2529	1708	1329	2948	2228	2002	2991	2192	2702	2657	4049	3371	3288	3334	2729	3741	2438	2970
LOC120812970	72	67	195	93	109	63	61	66	50	58	96	50	97	64	120	116	99	90	75	63	106	87	54	49
LOC120812250	15	1	13	26	14	2	7	11	8	18	7	11	9	15	12	1	10	12	9	15	18	4	28	14
znf536	736	774	659	769	933	815	558	502	427	762	482	657	991	967	840	965	731	1164	886	704	757	771	671	559
tshz3b	394	676	614	600	465	543	643	582	466	659	463	543	672	599	663	674	539	786	739	773	735	624	782	649
LOC120834790	6	16	13	25	3	13	15	13	9	14	9	7	23	20	29	13	9	16	12	8	15	12	17	26
LOC120834793	20	13	23	11	12	15	19	22	12	14	25	14	13	29	29	14	21	11	20	25	8	33	12	15
znf507	629	859	709	831	747	755	753	974	728	1098	848	854	733	715	683	754	752	867	975	746	940	698	817	775
dpy19l3	279	288	270	293	272	241	262	190	184	249	183	246	289	294	348	290	276	339	357	275	370	375	258	352
si:ch211-186j3.6	15	66	69	58	57	53	53	30	51	54	21	54	165	87	160	173	133	96	100	107	112	95	73	90
mtss1lb	610	721	656	607	660	738	594	681	489	664	664	652	803	916	882	874	933	824	701	726	715	665	694	718
dhcr7	1144	1567	1241	1795	1105	1276	6463	8819	4561	6069	5990	6951	1006	1993	1350	1491	1572	1479	3398	3104	4074	2819	3308	2363
mmp15b	343	497	535	518	477	416	343	491	357	395	465	441	688	431	458	432	407	490	492	472	728	511	552	488
LOC120811563	179	286	132	155	188	255	171	160	228	237	266	167	147	288	275	254	287	197	263	246	276	215	178	180
LOC120811560	269	317	190	155	279	258	251	236	238	368	210	169	221	393	324	319	212	410	375	307	568	357	284	267
LOC120810811	776	831	654	393	635	635	1281	841	995	1437	913	854	574	520	647	482	777	562	870	530	1065	705	740	615
slc7a6os	1674	2130	1979	1915	1653	1784	1771	1787	1418	2195	1802	1913	2154	1643	1843	1723	1967	1959	1981	1880	1982	1736	2015	1476
slc7a6	1	20	16	7	17	11	14	8	6	9	6	6	9	13	14	13	13	11	15	10	25	5	7	9
LOC120834403	5	16	5	14	19	20	8	16	1	4	7	6	12	9	9	15	4	6	6	17	15	3	10	4
LOC120834400	445	636	417	590	386	575	721	945	541	433	516	693	574	304	552	395	366	360	547	634	562	425	561	384
LOC120834380	1166	1194	867	873	1110	886	689	490	568	778	555	581	911	1018	910	1002	1080	1198	1088	796	723	628	610	518
adgrg1	905	1089	730	748	1026	783	540	384	462	661	472	533	674	803	842	718	838	901	790	635	570	531	441	411
LOC120835581	2699	3577	2818	2675	2596	2818	3035	2900	2041	2916	2501	2582	2981	2842	2972	2840	3237	2922	3125	2797	3235	2552	2654	2262
phospho2	765	915	673	924	717	747	660	629	519	941	618	712	871	670	526	630	793	707	728	664	844	532	598	482
cdh8	7	14	12	4	7	3	12	2	6	0	7	13	12	10	9	11	10	12	5	17	22	22	8	5
adamts18	266	768	471	418	473	456	74	216	109	139	160	318	558	527	283	480	464	397	311	372	265	346	377	182
bnc1	667	1082	907	900	1048	1099	694	741	787	793	834	905	1041	1368	1250	1306	1086	1306	1293	1363	1207	874	1206	823
sh3gl3a	248	197	219	142	188	237	207	303	160	295	159	184	240	210	243	260	251	292	280	150	355	240	234	233
lmnl3	104	151	136	104	93	122	118	132	106	156	100	113	174	94	133	89	126	107	129	131	147	134	153	99
LOC120807877	30	51	61	59	65	50	22	23	27	36	27	42	100	74	63	99	42	107	95	79	49	68	70	60
zgc:153993	1635	1434	1406	887	1116	1211	1618	1452	1593	1790	1539	1509	1670	1595	1622	1625	1593	2225	1793	1849	2380	1822	1966	1477
ano1a	824	1295	902	1123	1138	1079	850	800	861	1112	934	879	1200	1216	1091	1446	1274	1340	831	1036	1233	818	1035	851
fadd	892	926	675	659	792	785	991	798	853	992	958	947	819	834	897	667	848	872	860	718	1078	747	748	564
LOC120832224	10	9	10	16	2	2	17	13	10	2	34	22	42	12	38	38	44	19	21	74	57	95	52	73
LOC120832214	561	509	418	465	357	526	422	319	242	386	348	327	2391	595	1096	834	578	512	1083	760	1224	817	802	390
LOC120832219	96	88	80	60	48	66	76	51	40	64	53	56	342	63	136	119	94	62	144	114	172	151	98	60
LOC120808288	73	42	36	74	15	4	4	54	28	2	30	23	72	51	36	79	56	59	61	43	51	43	46	27
mtch2	2255	2934	2259	2065	2354	2436	3202	3143	2603	3203	2688	3044	2535	2398	2751	2531	2897	2697	2922	2882	3161	2501	2580	2023
znf414	226	275	263	216	206	273	247	225	189	261	237	192	282	259	272	281	231	290	255	234	275	219	263	156
LOC120812176	62	69	80	63	59	66	73	98	51	53	48	66	76	49	94	92	75	78	83	81	75	79	61	67
ankdd1a	128	245	124	148	264	155	96	168	114	93	104	137	252	180	163	113	139	110	117	106	217	137	106	97
plekho2	1126	1151	1018	872	1032	970	887	668	674	939	801	939	1457	1085	1253	1196	1236	1300	1322	985	1142	934	820	671
rwdd3	508	682	418	507	468	570	537	612	392	517	459	528	687	498	462	508	680	497	519	609	528	452	466	396
pcsk6	162	230	201	126	124	192	258	130	170	214	211	202	184	241	295	256	354	261	246	197	246	212	219	158
efcab2	9	15	12	6	3	8	17	10	7	5	25	23	3	6	6	2	2	10	3	7	12	6	0	3
LOC120811716	108	110	154	209	132	159	367	633	135	197	182	251	222	161	158	185	195	183	237	133	410	120	198	141
LOC120811700	803	1000	724	179	375	882	404	237	267	774	260	496	1062	196	497	744	1371	375	329	252	377	411	292	332
LOC120811695	50	65	63	9	15	58	68	9	21	106	27	16	55	5	31	62	192	25	36	38	46	31	31	52
LOC120808028	40	29	27	32	22	26	21	32	26	21	25	34	27	31	8	12	19	16	5	16	1	9	18	23
LOC120808044	1209	1345	857	190	467	1231	603	243	329	1141	276	560	1360	197	656	1171	1818	444	531	447	543	443	396	505
LOC120808018	19	29	38	4	21	17	35	7	16	44	9	12	53	3	29	37	50	7	25	13	18	10	18	8
pop4	299	401	324	281	281	324	454	450	293	402	316	329	319	271	381	271	466	279	384	399	386	332	277	275
tpcn2	2776	4296	3201	2930	2542	2941	3548	2667	2546	3339	2740	2778	3803	3575	3558	3223	4298	3820	2681	2692	3496	3346	2438	1639
nadsyn1	1268	1668	1287	1318	1328	1277	1472	1411	983	1677	1314	1274	1686	1171	1261	1150	1533	1424	1511	1529	1704	1329	1530	1124
dok4	1465	1760	1379	1341	1301	1474	1456	1771	1017	2165	1868	1060	1206	1429	1064	1316	1664	1859	1943	1454	1921	1542	1732	1744
ccdc102a	379	412	467	429	453	383	301	258	255	360	276	379	526	575	563	612	514	524	535	579	435	407	420	387
txlng	2270	2643	1774	2127	2117	1989	2058	1786	1713	2520	1910	2027	2362	2042	1920	2018	2446	2213	2308	1869	2419	1817	1931	1599
rbb4l	3309	3985	3097	2912	3147	3264	4616	4890	3674	4886	3612	4358	3584	3291	3466	3329	3324	3407	4348	4378	4544	3436	4166	3093
LOC120810553	4	9	8	7	11	5	19	39	12	41	14	21	43	1	15	15	20	22	27	30	45	56	57	30
lsm14ab	2829	4025	2917	3101	2937	2993	3139	3432	2525	3570	2983	3121	3402	3266	3123	2924	2756	3321	3555	3302	3513	2797	3088	2909
LOC120808296	491	606	501	461	460	438	436	492	341	401	367	496	600	441	552	490	549	562	675	545	475	657	571	518
LOC120808433	595	712	585	758	589	707	571	532	435	653	573	504	790	790	907	852	624	824	1051	814	715	660	743	673
LOC120808059	38	53	18	39	78	58	90	48	45	89	111	115	73	110	53	107	116	48	78	203	112	42	102	63
pepd	3433	4142	3284	2815	2905	3049	6020	4614	4062	5178	4936	4637	3116	2868	2875	2732	3761	3145	5039	4513	4995	4238	4110	3552
LOC120834505	305	243	146	192	182	224	24	18	16	38	23	42	121	204	222	200	140	161	224	119	59	90	88	49
LOC120834523	49	43	51	40	47	40	49	45	46	60	44	62	62	47	67	85	87	45	45	36	61	56	52	44
larp6a	1196	1405	1454	1114	1182	1295	1041	1341	785	867	828	948	1193	1420	1197	1323	1087	1542	1053	888	965	741	897	829
tm2d3	2018	2539	1966	1893	2009	1944	2189	2273	1815	2201	1745	2090	2209	1910	1929	1908	2297	2361	2337	2072	2225	1843	1948	1702
tars3	594	758	590	599	635	765	762	1013	582	881	711	942	972	778	706	754	660	552	1043	990	1091	1254	1057	728
ulk3	2612	3334	2330	2497	2513	2383	1622	1380	1194	1939	1396	1729	3091	2534	2595	2623	3225	2877	2480	2057	2037	2121	1888	1610
LOC120812297	94	128	88	108	55	73	54	64	46	61	33	61	134	107	169	159	92	151	100	191	126	90	152	93
cplx3b	8	16	13	6	20	10	18	35	8	21	22	40	18	24	7	6	4	9	25	30	22	24	38	13
LOC120832989	2933	3467	2983	2810	3059	3167	2942	3330	2442	3126	2676	2892	3159	3343	3116	3141	3137	3747	3370	2863	3673	2696	2986	2558
LOC120832968	469	660	634	550	502	557	608	568	507	601	522	622	538	502	445	495	532	619	567	505	603	574	482	474
LOC100190881	57334	118742	79405	54085	25102	113624	19367	45780	9151	10172	28816	27559	24286	62445	32923	12583	30060	28816	71121	44797	53744	53357	35633	33094
LOC120812319	100	91	103	117	118	77	85	108	105	86	69	93	115	50	112	71	62	89	67	76	128	97	102	113
LOC120812309	25	46	46	36	43	31	41	44	42	43	45	40	56	19	38	44	21	30	59	29	52	38	39	44
LOC120831979	2545	2858	1889	2414	2520	2014	1952	1617	1503	1786	2297	2206	3696	2152	2758	2710	3580	2538	2007	2292	2761	2020	2225	1643
LOC120832032	661	969	761	850	773	781	836	851	609	856	774	887	907	854	722	988	741	972	1044	1142	984	881	845	829
fam219b	963	1183	1026	966	942	999	1061	960	824	1088	952	1010	1099	1094	1170	1082	1231	1148	1189	1021	1173	1032	1029	817
LOC120832109	2818	3558	2415	2246	2560	2813	4580	4328	3793	4542	4260	4340	3049	3374	3421	3423	3266	3330	4709	3953	4803	3812	4263	3370
LOC120832068	100	64	81	42	73	63	85	95	43	88	65	539	101	79	89	396	100	116	101	111	638	216	88	106
lrrc28	690	986	802	712	726	853	791	782	696	904	696	738	934	841	770	787	800	778	902	849	963	783	728	726
igf1rb	1674	2121	1523	2036	1793	1643	1414	1460	1185	1914	1280	1438	1821	1988	1654	1804	2149	1924	2251	1722	1813	2019	1911	1916
ap3s2	641	914	723	621	689	719	861	951	760	1015	918	894	761	659	604	709	811	681	800	764	940	731	821	647
LOC120832019	1144	1455	1255	1113	1149	1107	946	666	639	918	591	678	1484	1139	1506	1803	1802	1907	1697	1526	1175	1437	1050	897
LOC120832011	68	75	54	70	71	41	41	51	52	18	32	31	49	88	82	104	67	54	76	65	49	45	34	24
LOC120833308	4379	6062	4968	5657	4929	5004	4105	3832	3665	4895	4647	4047	5236	4375	4254	4813	4046	5313	5443	4128	4642	4246	3553	3468
LOC120835421	62	84	38	49	75	70	32	47	35	64	40	70	82	73	80	82	64	53	74	88	75	70	51	40
mrpl46	473	658	527	440	440	545	813	830	605	756	711	764	538	426	575	495	524	459	698	649	784	581	738	502
mrps11	607	712	541	504	522	565	654	723	480	646	608	547	532	515	547	516	562	555	645	554	605	492	575	425
pdpr	1284	1772	1429	1452	1408	1553	1364	1356	1232	1607	1357	1389	4473	2155	1358	1493	1532	1677	1828	2885	1526	1446	1410	1165
pnoca	26	21	21	21	21	23	19	11	3	16	10	18	38	32	45	30	42	68	47	43	36	15	42	19
LOC120811361	96	123	85	114	117	99	139	147	127	157	143	138	127	115	107	148	143	119	173	134	156	119	92	136
LOC120808303	1035	1330	1144	1272	1318	1271	1748	1720	1567	1936	1906	1610	1398	1436	1265	1573	1561	1574	1841	1566	2019	1875	1529	1726
LOC120811353	432	500	385	406	480	502	625	578	504	656	629	579	478	536	411	512	587	543	641	608	662	620	516	554
LOC120811339	708	937	923	814	967	886	682	755	603	926	744	795	1294	1124	1015	1033	1035	1201	981	1025	1193	1021	952	775
tdp1	573	820	703	684	605	740	716	747	620	836	653	725	763	583	697	625	650	617	794	713	800	584	679	525
LOC120833983	6231	6839	5649	5603	6246	5878	9600	10443	10713	10501	9910	10556	6815	6344	6454	6004	6499	6591	8179	7693	8800	6563	6641	5414
glo1	887	1099	946	749	831	984	1720	1836	1285	1679	1571	1646	740	749	657	731	579	453	934	1314	1240	1164	1115	835
LOC120809988	18	12	19	20	26	40	24	16	18	21	27	25	23	21	30	27	34	29	25	16	35	22	17	24
mctp2b	4261	4894	3336	4092	4129	4125	4142	2409	2689	4438	3383	2964	4965	4757	4538	5363	6275	5612	5063	4528	5272	4663	4748	4022
LOC120810682	1315	895	943	1397	1385	1318	644	776	540	872	840	605	901	760	910	923	1039	899	1103	735	915	711	684	542
cep89	522	753	620	600	580	847	954	1212	935	779	1083	909	814	215	491	459	580	417	415	550	994	682	620	528
zgc:165481	6	7	18	8	9	12	8	15	13	9	7	16	10	2	14	8	7	14	14	14	4	14	9	13
rhpn2	6467	10796	8820	6811	7536	9934	8025	7461	7272	6723	7913	7355	10618	4622	7908	6591	7576	7715	5224	6641	8125	6655	6221	5494
slc7a10a	256	359	306	89	217	319	700	821	925	668	688	553	294	164	363	319	138	449	530	468	883	470	408	392
lrp3	359	509	472	375	385	437	335	180	187	357	181	277	410	526	424	496	616	567	474	459	340	377	445	278
dnaja2a	5294	6596	5708	4650	5347	5725	8400	9249	7285	9033	8010	9243	5827	5245	5875	5425	6291	6636	6454	6492	8108	5919	6571	5159
LOC120812810	15	13	31	20	25	32	24	19	13	36	27	34	89	53	22	63	29	47	72	87	50	44	126	40
itfg1	1605	2019	1594	1338	1476	1626	1387	1371	1085	1473	1384	1336	1733	1621	1490	1724	1795	1779	1763	1344	1714	1405	1382	1176
phkb	3053	3999	2827	3611	3370	3404	2162	2327	2138	3115	2106	2868	3755	3410	3015	3488	3412	3810	3592	3233	3263	2966	2786	2332
ss18l2	103	112	99	98	86	94	118	108	84	115	65	81	109	91	84	73	96	87	98	91	76	87	109	70
LOC120812200	4527	5842	4976	5037	5338	4584	4008	4161	3690	5144	3969	4402	5903	5492	5282	5459	5132	5605	5623	4668	5430	4875	4798	3932
gpib	4722	6414	4697	4682	5470	6878	2504	3255	1839	3177	3530	5715	9877	6820	4477	6652	4512	4768	5060	4874	3583	5596	4800	2824
LOC120834077	666	882	810	786	689	709	875	1003	921	834	861	921	940	719	632	789	862	905	687	766	1148	747	725	759
sdr42e1	383	474	337	336	350	373	427	348	296	435	302	381	511	410	426	418	428	439	400	414	403	314	365	247
LOC120834089	5	13	13	3	10	8	40	33	47	26	48	28	16	7	9	4	8	10	10	24	35	14	16	8
LOC120813466	48597	53046	47965	43273	45578	48705	83039	95351	71368	84001	74636	91144	50311	44617	54680	49922	45377	49339	69819	66500	84097	56660	71524	51937
LOC120813450	3366	4211	3712	3455	3734	3876	4839	5718	4233	5400	4351	5165	3748	3454	4028	3553	3502	4099	4944	4458	5578	4020	4559	3476
scg3	396	513	473	433	361	416	718	972	540	411	750	767	747	667	672	706	671	743	635	826	1012	557	699	490
lysmd2	429	530	488	428	436	418	402	441	359	467	325	415	527	446	412	420	452	506	470	427	511	467	381	327
tmod2	4454	5881	5456	4662	5126	5192	6341	7277	4893	5497	5548	5160	5240	5264	5153	5642	5337	5324	5617	5473	6559	4340	4939	3982
leo1	2312	2860	2613	2477	2422	2646	3097	3638	2695	3514	2922	3354	2819	2421	2579	2489	2428	2612	3386	3126	3517	2765	3018	2643
mapk6	4889	6717	6081	5465	5012	5574	7795	6891	5853	7332	6104	7398	6639	7126	7076	8990	7302	7362	6907	7222	9097	6027	6706	4783
LOC120811202	26	41	26	29	18	23	40	24	15	35	29	47	35	24	10	27	31	33	15	31	31	29	29	16
usp8	5499	6755	5610	5381	5482	5560	5637	4380	4721	6232	4789	4655	6113	6416	5486	6368	6982	7102	6567	5200	5708	5475	4854	4811
LOC120811236	36	45	34	57	50	28	29	43	52	51	43	35	42	40	58	22	40	29	50	78	74	42	26	22
LOC120810352	428	343	363	405	472	347	382	204	231	300	227	287	508	418	630	579	463	456	614	384	425	486	390	370
gatm	668	431	208	216	287	592	124	150	177	126	81	156	419	764	271	1158	199	465	221	128	158	212	127	38
pde8a	3216	3391	2178	3300	3369	2861	2551	2073	1452	2809	2780	1830	3899	2782	2200	3711	5146	3532	3346	2312	3072	2036	2709	2001
LOC120813302	2586	3237	2524	2636	2823	2665	2662	2890	2409	3433	2544	3120	3091	2641	2620	2524	2968	2917	3134	2664	3040	2544	2904	2356
LOC120813280	788	962	704	866	997	844	739	704	530	749	631	742	1084	789	749	773	908	1035	878	824	888	733	766	654
LOC120813267	2840	3559	2911	3089	3060	2976	2205	2083	1845	2898	1904	2139	3442	2753	2616	2900	3312	3270	2745	2279	2813	2804	2566	2334
homer2	5396	6556	6219	5038	5924	5763	9700	8040	7342	6813	7356	8763	6422	6591	6187	6962	7133	6941	5883	5858	7676	4955	5791	4530
LOC120813338	469	586	548	528	513	599	616	577	455	643	491	591	573	486	533	521	583	498	610	570	640	453	575	429
LOC120811515	2259	2845	2359	2301	2247	2534	2188	2186	1727	2546	1893	2069	2600	2242	2248	2109	2655	2520	2309	2134	2576	2029	2212	1785
LOC120811521	130	170	90	109	123	100	83	110	97	85	110	81	181	169	124	200	122	183	126	88	81	122	55	55
zrsr2	1251	1411	1247	1198	1141	1228	948	1074	797	1309	879	1076	1368	987	1213	1157	1121	1218	1254	1155	1188	971	1009	917
ap1s2	468	687	574	426	469	525	522	501	326	578	360	443	666	515	684	580	552	658	585	527	599	586	492	458
phka2	3618	5046	4313	4252	3305	4112	3988	3749	3335	4637	3061	2803	5305	4074	4727	4814	4975	5687	4180	4496	4936	4454	4388	3852
LOC120811487	16	9	18	21	13	18	2	5	2	7	3	5	16	26	1	23	0	1	10	8	16	7	2	4
cdkl5	15	13	21	13	13	14	34	20	19	23	21	20	35	19	12	16	19	39	28	22	41	40	35	29
scml2	337	415	289	379	346	366	249	226	182	259	222	278	403	378	360	365	410	396	564	425	367	335	290	213
nhsb	58	98	68	58	78	80	50	44	43	86	47	89	114	88	64	64	78	117	86	108	98	80	69	53
ace2	57	81	74	37	63	49	287	77	364	83	104	442	129	72	86	72	48	65	72	86	80	66	86	56
LOC120808760	417	843	535	450	572	680	622	446	590	887	592	589	533	399	565	432	541	523	519	420	553	356	713	368
zgc:113276	118	261	163	87	185	226	97	125	117	196	99	208	158	153	66	132	110	159	82	103	74	130	90	98
pir	486	776	503	559	615	605	941	744	623	848	684	621	566	544	466	581	680	704	839	833	875	620	604	480
vegfd	27	30	31	20	35	27	31	20	54	37	58	16	29	27	39	52	46	44	62	47	40	37	50	15
LOC120811080	3954	5859	4360	3728	4249	4358	7282	5922	5325	5906	5927	6051	4323	4317	4494	3958	5488	5099	5230	4397	5765	4490	4878	3836
LOC120835904	334	449	413	381	526	379	486	402	361	360	368	505	549	486	534	644	487	461	540	603	584	513	516	498
LOC120807633	2601	4094	3230	2793	3097	3199	4614	4478	3855	4210	4262	3742	3323	3072	3176	2885	3398	3828	3071	3083	4704	3086	2763	2630
tmem39a	1917	2623	1933	2454	2035	2031	1452	1702	1345	2171	1486	1889	2516	1916	2027	2224	2248	2208	2077	1741	1964	1657	2008	1537
LOC120835264	1131	1539	1235	1012	939	932	1047	1030	870	810	785	1191	1334	1387	1730	1345	1204	1094	1381	1396	1453	1171	1130	716
LOC120808620	307	405	258	228	254	239	173	181	150	131	134	192	438	261	198	265	443	288	212	194	256	280	171	133
LOC120808658	37	58	33	42	48	51	55	59	46	32	63	56	57	53	40	33	48	58	49	40	62	46	42	37
LOC120808651	476	409	271	218	313	350	286	300	210	305	383	307	475	358	413	317	454	466	376	436	285	406	382	274
LOC120811687	109	42	54	32	66	37	83	32	52	90	68	41	84	109	68	34	86	130	68	66	74	75	51	100
LOC120833203	894	1072	831	840	1053	915	926	837	755	1032	738	964	981	976	1074	1000	1160	1147	1066	1043	1083	854	825	747
stk16	1378	1664	1382	1168	1285	1460	1975	1666	1491	1747	1352	1508	1860	1526	1516	1587	1391	1816	1701	1600	1710	810	1448	1270
atic	2536	3431	2932	2668	2790	3090	4431	6264	4044	4839	4122	5191	3591	2687	2811	2761	2809	2994	3903	4195	4637	3467	4143	3107
fn1b	12493	19275	17971	15739	16900	15313	20040	15447	14051	18683	11987	16887	23002	26265	26320	22202	22134	24602	28728	22334	31747	22607	23496	11031
psmd14	1835	1978	1834	1342	1769	1842	3868	3895	2960	3389	3222	3878	1833	1845	2134	1892	1898	1931	2635	2926	3518	2194	2803	1988
rbms1a	3214	4222	4013	3103	3034	3101	4249	4549	3248	3328	3417	3854	4719	3391	2831	3466	4518	4196	3042	3580	3909	3243	3087	2494
itgb6	815	982	871	807	869	889	994	936	884	931	977	995	986	977	1081	863	928	910	978	1042	999	822	932	661
pla2r1	1686	2632	2451	2606	2187	2292	1862	2433	1534	2428	1706	2112	3094	2351	2641	2339	2661	2606	2620	2146	2977	2571	2930	2272
ly75	6749	9103	6636	6786	7527	6474	9846	8296	8663	10966	8981	9907	7381	7541	6799	6727	9558	9715	10041	7456	9733	8752	8233	7656
marchf7	2661	3116	2528	2543	2345	2595	2307	2083	1722	2831	2179	2384	2849	2602	2801	2501	2866	2659	3382	2875	2662	2665	2599	2046
baz2ba	10026	13860	9956	10698	12222	10918	9961	10786	7764	9976	9537	10314	12554	11547	10447	10929	11677	11424	11505	11137	11180	10606	10613	9788
wdsub1	1148	1649	1126	1188	1283	1154	1496	1069	1091	1548	1213	1159	1238	1302	1149	1423	1597	1610	1606	1304	1550	1293	1260	1072
LOC120808255	295	486	14	384	488	519	394	1071	502	18	423	489	35	18	18	20	28	37	18	22	47	25	46	22
LOC120832865	811	985	811	778	776	731	966	918	736	1039	784	925	804	762	904	809	863	878	1074	1001	1055	794	920	713
gpalpp1	787	942	674	846	707	892	863	773	664	913	720	648	974	842	919	769	895	478	949	834	966	666	807	542
ercc3	1807	2644	1913	2084	1925	1868	1820	1455	1192	2042	1494	1545	2265	1898	1883	2073	2351	1940	1997	1724	1987	1930	1886	1556
LOC120834626	20	24	16	11	29	31	9	7	7	6	9	10	27	68	62	41	16	31	27	14	18	23	14	14
rbm26	3129	4379	3563	3362	3512	3466	4797	5362	3709	5043	3975	4461	3985	3160	3345	3436	3644	3512	4185	4130	4842	3563	4159	3355
obi1	845	1140	853	1050	860	980	843	989	752	1008	783	950	1047	797	843	816	902	841	901	843	902	804	943	683
pou4f1	3	9	10	17	4	11	7	5	14	11	9	10	5	6	6	6	6	10	7	12	14	9	11	9
LOC120833087	41	25	48	35	31	23	32	39	16	52	18	32	48	39	25	54	49	40	32	36	65	28	31	33
LOC120807771	123	144	130	120	79	145	132	152	88	96	81	97	155	175	173	135	172	156	176	115	132	98	120	53
tdrd3	1189	1531	1186	1164	1305	1184	1410	1433	1221	1506	1242	1491	1449	1160	1226	1164	1272	1230	1231	1227	1414	1043	1165	969
LOC120835445	373	415	272	184	302	301	445	319	246	268	242	252	424	321	261	364	421	515	290	280	267	152	121	170
LOC120834844	931	1368	750	798	879	1116	1597	1208	1299	1508	1383	1217	1154	1368	1083	1896	1617	1797	1334	1550	1731	2101	1735	1490
LOC120831290	1792	2384	1842	1793	1900	1849	1851	1697	1557	2178	1741	1893	2288	2029	1912	1761	2251	2186	2124	1925	2186	1765	1786	1313
txnl4b	158	167	116	139	118	142	140	124	97	129	90	171	165	150	142	157	189	130	124	125	127	154	142	131
trmt10c	653	977	754	795	783	793	825	1015	791	1020	771	869	860	779	705	618	781	704	892	861	1007	849	971	759
blzf1	533	745	601	637	636	668	711	832	679	899	743	897	1104	642	580	541	1078	757	1003	797	925	732	1405	471
ercc5	447	540	407	480	514	539	400	408	342	518	396	438	656	492	462	464	514	525	607	468	507	430	652	396
mettl21e	28	43	49	57	48	49	34	70	30	59	63	61	55	43	40	45	34	43	33	45	53	42	44	30
LOC120835064	900	1385	617	2789	2254	1098	1669	1649	1053	1762	1683	2989	1635	1150	892	533	1985	946	2676	2392	1981	2614	2604	1324
tpp2	2557	3428	2806	2560	2935	2982	3806	3712	3039	4330	3482	4234	3338	2786	2661	3128	3035	3269	3573	3531	4172	3070	3685	3051
rasa3	1498	1834	1574	1720	1930	1479	2068	1901	1420	1782	1889	1713	2013	1941	2264	2046	2201	2198	2017	1855	2191	1689	1614	1482
pros1	2739	4253	2607	3401	3025	2380	2033	1687	1472	1792	1372	2047	3355	2790	2623	2305	2781	2674	2859	1934	2563	2211	2110	1726
gas6	4860	5286	4608	5097	5426	4438	3536	3187	2927	3871	3292	3669	5109	5655	5052	5300	4937	5230	4963	4687	5114	4583	3965	3280
grk1a	1	4	5	4	18	10	2	5	2	20	3	9	10	4	39	2	2	4	4	8	7	33	12	0
tmco3	1497	2662	1679	1410	1432	1995	1560	1397	1030	1394	1225	1350	1929	1591	1263	1397	1850	1624	1520	1220	1481	1239	1324	1264
dcun1d2b	1239	374	1437	1433	1403	922	959	1276	292	1558	1099	682	1167	1240	963	1424	1484	1107	1399	1145	1417	1033	1491	997
adprhl1	60	68	332	60	88	50	83	69	58	96	45	127	139	100	61	111	67	69	81	99	90	82	88	64
grtp1a	279	530	423	329	393	491	473	486	517	528	489	386	543	431	418	478	470	504	519	439	676	456	530	371
lamp1a	1659	1912	1404	1130	1228	1283	2951	2500	2574	2819	2507	2109	1713	1491	1725	1434	2069	1876	2380	2001	2348	2522	2177	2209
cul4a	3898	4899	3696	3707	4356	4392	4996	5028	4088	5202	5025	5161	4636	3773	4655	3973	4811	4684	4726	4887	5232	4494	4181	3686
tgfbrap1	1983	2588	2154	2185	2556	2305	2215	2032	2007	2675	2173	2332	2348	2117	1862	2164	2267	2506	2273	2012	2462	1953	1958	1900
mrpl16	1492	2021	1584	1434	1377	1610	2063	2232	1641	2489	1862	2076	1873	1631	1664	1534	1805	1624	1885	1862	2349	1643	2000	1588
LOC120809786	196	211	167	109	130	146	220	192	132	218	123	163	193	141	137	145	213	160	176	150	160	106	82	62
LOC120809802	761	1127	1100	740	690	866	1291	1546	928	1340	1179	1227	1019	586	900	876	924	908	709	822	1158	869	856	809
gpc5a	2377	3527	3380	3170	2847	3001	2936	2093	2396	3387	2643	2323	3260	2946	2787	3432	4083	3820	3665	3450	3660	2839	3151	2648
gpc6a	152	201	165	174	224	160	246	190	136	238	174	205	295	230	372	305	203	372	299	275	316	298	214	236
lmo7b	1600	1271	1010	1387	1663	1170	520	320	553	895	496	519	1356	1459	1336	1429	1335	2052	1391	709	747	913	712	694
LOC120834678	1566	1564	1296	1403	1500	1460	1427	1387	1239	1873	1507	1275	1468	1069	1496	1552	1877	1696	1812	1341	1675	1365	1232	1035
slc5a7a	1	13	3	7	3	7	6	12	6	4	6	8	14	18	8	4	1	9	9	10	10	5	8	4
arl6	282	356	319	274	277	296	409	391	296	359	312	338	367	321	317	324	299	371	326	326	360	289	314	226
nsun3	180	220	144	149	149	179	291	325	268	289	260	273	192	137	162	160	152	212	246	274	294	213	233	212
LOC120835683	2486	2988	2313	1821	2257	2499	3681	4052	2918	3606	3558	3784	2774	2690	2945	3091	2979	2779	3659	3629	3848	2906	3728	2415
rrad	28	60	71	31	57	46	56	29	36	82	38	49	52	24	40	34	37	34	25	21	22	27	38	32
nae1	825	1169	891	871	863	976	1249	1201	927	1227	1142	1138	1003	879	924	886	1018	1017	1079	956	1246	1049	958	895
si:dkey-56m19.5	575	565	476	450	517	462	548	330	249	405	461	504	519	479	526	510	501	508	751	449	435	504	422	313
dync1li2	2959	4034	3468	2980	3421	3330	5281	5246	5279	5507	4989	4743	3858	3398	3669	3574	3707	4369	4809	4286	5489	3758	3908	3298
cmtm4	1132	1207	914	1146	1148	1008	1174	1076	1121	1442	1035	1050	1033	1031	1091	1324	1133	1269	1502	1089	1162	1075	1088	895
cmtm3	272	243	315	245	274	205	191	140	96	191	174	208	375	248	243	235	283	248	350	245	215	283	230	168
LOC120808003	350	322	278	245	304	258	233	168	179	232	159	196	332	267	338	285	397	251	289	251	266	282	239	184
galns	1548	1909	1486	1469	1435	1497	2317	1548	1426	2057	1736	1473	1791	1278	1449	1462	2022	1511	2073	1761	1758	1660	1708	1467
trappc2l	711	818	649	644	669	685	871	756	733	843	718	730	677	731	700	662	615	604	722	579	738	700	735	536
pabpn1l	71	172	101	179	179	148	83	79	28	178	115	94	391	133	206	161	125	184	86	126	136	183	234	146
cbfa2t3	3078	3465	2533	3732	3788	3145	3708	3549	1764	4478	3613	2958	4816	2646	2752	3513	2908	3055	2238	3344	4702	3087	2792	2721
LOC120833151	19	35	12	34	27	8	210	215	46	33	210	175	95	28	20	69	32	21	55	168	205	108	72	124
acsf3	455	726	584	547	543	557	1150	1498	1097	1303	1125	1299	787	686	551	553	520	589	1026	982	582	779	1070	746
cdh15	240	347	281	255	286	288	118	165	92	108	79	204	389	287	418	288	259	318	222	242	152	202	203	80
spg7	1598	2276	1855	1682	1653	2058	2296	2267	1787	2503	2154	2137	2421	2018	1929	1885	2234	2247	2289	2289	2517	2055	2390	1990
ankrd11	6261	7260	5207	6290	7308	6370	6541	5936	6030	7541	6375	6379	7185	7219	6717	7929	7392	8173	8709	7318	7583	6799	6875	6500
slc22a31	152	237	220	247	141	151	116	208	69	141	116	91	185	166	128	113	259	162	342	216	212	170	315	197
sult5a1	37	32	55	30	28	28	25	13	18	3	15	21	72	43	42	48	45	25	54	36	35	54	42	22
dhodh	372	610	460	564	483	468	478	597	388	554	434	450	443	382	403	416	714	493	413	487	470	356	383	340
LOC120810513	318	456	336	321	328	433	296	325	242	298	221	433	564	561	367	569	462	530	532	462	470	408	401	252
ist1	11713	16709	15538	11602	12259	14124	22629	21926	16743	18114	19424	19299	15388	13560	14362	13389	15579	16461	16199	16230	22013	14916	15839	13931
mphosph10	1037	1485	1353	1044	1187	1443	2459	3307	1889	2299	2009	2447	1516	1105	1371	947	1090	1188	1336	2143	2053	1524	2003	1352
mcee	429	579	410	319	351	416	762	695	421	511	501	409	454	436	397	437	552	486	561	570	646	491	430	370
LOC120831199	96786	108887	86861	75413	78506	93701	108386	132512	108374	104364	140964	86392	110944	99810	87183	96759	115764	92954	110118	100519	157433	136981	104953	111323
rplp2l	16012	21003	15152	15221	16076	15876	16658	17046	12951	16288	13033	16294	18461	14194	16189	13818	15148	15342	17692	14992	16710	13019	12813	10273
lin7c	1637	2228	1830	1665	1877	1883	2268	2039	1937	2495	2062	2108	1990	1937	1995	1950	2080	2310	2146	2027	2520	1899	2036	1614
bdnf	40	83	68	36	76	75	54	73	62	94	49	60	110	50	74	89	72	82	118	87	101	71	89	33
kif18a	427	324	248	159	216	263	363	328	227	281	244	301	290	250	232	325	386	286	286	279	263	135	126	101
mettl15	151	177	87	141	184	145	133	153	76	124	134	142	132	130	138	137	154	175	244	115	146	118	118	113
lgr4	2048	2523	2053	2208	2074	2049	2166	2385	1679	2440	2171	2223	2576	2208	2161	2307	2473	2333	2770	2374	2381	2338	2521	2042
mybpc3	516	712	889	418	243	485	363	271	443	307	289	746	964	563	520	1016	491	923	641	270	467	608	573	373
spi1b	1314	1028	1184	758	818	804	579	397	496	633	619	536	1470	1192	1131	1058	1232	1076	1295	750	876	697	688	554
slc39a13	1390	2052	1494	1490	1821	1301	1368	1261	1199	1644	1217	1408	1862	1629	1701	1741	1826	1710	1699	1606	1820	1311	854	1083
tmem276b	19	30	30	18	27	37	20	30	10	38	27	53	51	44	56	80	27	43	37	24	77	45	55	25
ano5b	2862	3282	2807	2512	3223	2780	3115	2489	2220	2454	2258	2638	3064	2972	2982	3156	2929	3503	3526	2394	2852	3058	1912	1989
igdcc3	17	16	15	15	11	12	22	14	7	13	21	19	25	333	20	7	207	21	25	23	12	21	11	10
LOC120809737	742	1313	1009	964	932	635	907	1130	722	1260	680	1433	2049	1967	1565	1731	1963	2293	2204	1537	1448	1962	1964	1124
eif3jb	1928	2561	2350	1974	2241	2226	3198	3873	2625	3498	3105	3634	2624	2295	2184	2031	2402	2688	2548	2630	3227	2202	2721	2087
strc1	102	114	130	94	137	104	123	123	103	83	98	84	75	100	104	89	113	172	124	95	115	111	86	62
ctdspl2b	1424	1840	1441	1523	1595	1484	1620	1779	1447	2055	1593	1766	1897	1777	1652	1673	1470	1873	1999	1899	2053	1573	1730	1386
golm2	3311	4654	3857	4107	4013	3799	4119	3712	4299	4676	3935	4541	4130	3424	3611	3641	4120	3892	3762	3944	4825	3139	3821	2698
fam189a1	110	246	147	151	123	159	110	163	111	157	97	153	227	231	195	201	224	177	259	220	195	198	198	148
tjp1a	9236	11569	11278	10248	11102	9619	14749	13876	11001	12272	11984	13451	11652	11266	10530	11521	11900	12521	12032	12082	13432	10513	11317	10289
sord	556	601	447	667	590	540	535	568	441	665	600	617	650	426	488	613	736	608	746	759	714	619	675	499
apba2b	21	14	11	6	22	4	12	27	17	9	13	65	17	14	57	90	18	29	61	27	69	30	70	32
syt7b	32	22	26	38	29	27	25	12	26	24	7	21	41	42	17	26	33	44	35	26	30	32	20	19
sdhaf2	881	1301	1062	880	853	1066	1117	1082	818	1231	1097	1028	1173	969	839	869	1084	1104	804	834	1148	838	1140	888
LOC120808553	1079	1406	986	1141	1087	1204	1209	1015	863	1334	882	1186	1344	1147	1053	1076	1202	1255	1271	1218	1238	909	1132	910
polr2l	671	781	708	616	688	642	786	974	659	992	705	912	741	624	855	821	606	624	779	795	966	640	842	524
dagla	1574	2417	1981	1992	2303	1987	2640	2480	2041	2093	2284	2304	2428	2712	1965	1967	2632	2375	2262	2077	2519	2082	2261	1745
ext2	2389	3268	2504	2444	2676	2665	3270	2591	2389	3235	2591	2818	2855	2571	2000	2688	3071	3165	3062	2958	2854	2454	2602	2316
caprin1a	2861	3742	3497	2937	3300	3373	4908	5460	3867	5151	4361	5060	3481	3084	4435	2975	3175	3380	4091	3828	4747	3609	4099	3422
nucb2a	1587	2153	1776	1525	1703	1789	2100	1918	1824	2349	1810	2197	2053	1737	1876	2244	2048	2093	2504	2105	2241	1694	2176	1509
plekha7b	344	387	424	334	375	367	163	226	181	217	147	284	347	276	172	249	300	208	287	218	302	227	197	153
sox6	1199	1326	986	1229	1475	1130	645	435	501	881	614	725	1267	1064	1247	1263	1103	1264	1153	1016	838	1055	1047	680
pde3b	1399	1718	1133	1230	1618	1327	1147	1120	927	1501	1079	946	1396	1675	1495	1748	1758	1981	1655	1203	2120	1491	1282	1355
copb1	7773	9877	6895	6679	7532	7846	10397	11419	9038	11146	9925	11474	7804	7393	8194	7304	7936	8252	9629	8704	11063	7562	8056	6823
rras2	1318	1442	1103	1130	1117	1250	1210	943	1044	1187	1220	901	1221	1809	1588	1720	1495	1807	1619	1275	1547	1149	1275	871
tub	5	14	9	6	12	14	1	0	12	14	8	4	11	17	9	20	21	11	10	12	10	10	7	5
lmo1	14	28	16	11	20	15	18	6	12	8	7	13	27	31	31	30	18	16	23	11	27	27	12	6
stk33	7	7	4	1	2	3	16	22	10	18	17	12	8	3	7	13	5	3	9	12	17	15	19	5
trim66	1212	907	922	897	1028	1297	427	371	416	669	442	413	2076	965	823	1011	1752	1181	1135	595	916	845	583	499
dennd2b	3402	4176	3671	4104	4281	3849	3369	2669	2351	3601	2840	3022	4629	4488	4337	4684	3908	4240	4012	4463	3991	4075	4153	3272
tmem9b	1702	2168	1739	1450	1588	1753	2823	2067	2123	2348	2232	1956	1846	1661	1965	1880	2185	2033	2307	2019	2594	2196	2203	1973
scube2	4183	5245	3290	4641	4697	3300	2105	839	1705	2321	1479	1323	5027	4478	4534	5700	7205	5345	3372	3086	2144	2636	2832	2473
sinhcafl	808	1046	786	856	960	823	930	978	701	926	679	834	947	900	746	731	1001	954	862	985	790	628	761	577
dennd5a	3673	4492	3650	4106	4166	3789	2885	2347	2529	3882	2676	2844	4375	3731	3720	4245	4826	4567	4251	3419	3686	3466	3527	2775
tmem41b	813	1222	917	767	907	934	2197	2253	2138	2100	2016	1926	1116	1001	1208	1151	1232	1427	1534	1604	2350	1630	1607	1313
ipo7	6357	9128	7720	6957	7231	7931	10847	12879	9519	12211	9720	11541	9151	8171	8038	7071	8174	9347	9038	9634	10953	7862	8891	7406
LOC120809942	831	762	729	418	960	436	593	241	362	392	314	279	1523	800	1029	988	1092	897	1117	674	509	782	537	530
sbf2	5004	6906	5089	5813	4580	5234	4498	4590	3633	5047	4140	4886	5140	4851	3892	5520	5985	5395	4912	4468	4815	4450	4406	4177
adma	147	233	221	183	148	184	215	356	160	253	156	212	333	193	121	146	393	170	160	150	253	196	213	142
lyve1a	2312	3062	4816	3024	1823	3097	6131	10217	3682	9270	4764	3738	4159	1423	2674	1456	4048	1877	3383	3304	5668	2879	4918	5374
mrvi1	958	1011	900	879	754	959	1052	1109	715	1210	708	771	1011	896	960	958	849	1074	854	1016	974	821	854	823
ctr9	3412	3834	3014	2959	3078	3242	3741	3827	3243	4088	3454	3702	3553	3093	3458	3287	3384	3570	3980	3717	4133	3349	3349	2883
eif4g2a	12114	16450	16204	12428	14964	15927	24855	31194	20777	26742	24030	26864	16251	14179	15794	13790	16153	18510	18628	18291	25304	17957	20740	16542
galnt18b	269	478	351	292	363	275	162	228	135	172	186	238	133	229	170	211	226	183	262	168	178	153	154	119
btbd10b	2082	2907	2166	1957	2189	2271	2333	2337	2091	2536	2110	2488	2394	2105	2222	2119	2366	2329	2363	2277	2688	2153	2349	1858
tead1b	1417	2060	1484	1506	1657	1602	1764	1664	1220	1483	1284	1513	1956	1609	2034	2212	2417	2026	1652	1782	1905	1776	1745	1057
mical2a	2087	2790	3226	1915	2611	2879	4087	5740	4236	5020	4439	4871	2990	3021	4441	2574	2509	4450	3965	3730	5843	3655	3595	2510
dkk3a	16	13	19	6	18	9	31	19	20	13	16	47	31	11	21	35	27	11	39	24	76	38	28	14
usp47	4848	6282	4868	4725	5804	5142	6402	6060	4999	6947	5620	6608	6323	5530	5106	5213	6011	6069	6150	5320	7416	6333	6194	5229
clec3a	133	223	158	267	251	108	86	120	70	245	54	59	344	317	264	180	362	307	281	112	353	416	66	145
vat1l	14	8	9	12	16	9	10	13	3	10	6	17	20	38	15	22	12	17	10	22	9	22	22	9
bola3	251	367	273	276	248	300	346	321	223	349	286	336	295	314	316	290	316	267	342	262	325	307	353	268
LOC120809551	22	29	22	21	18	15	30	24	21	35	33	43	36	29	30	37	24	29	26	39	32	38	47	38
nfat5b	1272	1633	1259	1495	1543	1207	1693	1798	1653	1998	1757	2227	1384	1871	1495	1943	1908	1713	2056	1867	2042	1847	1758	1306
kars1	3591	4465	2300	2248	3995	2391	8743	9825	8191	9059	4402	9054	4940	3809	4167	3845	3829	3986	5923	6130	7391	4803	6427	4374
gcshb	792	908	816	824	800	694	943	1160	691	940	775	907	914	707	719	723	714	801	936	890	839	691	816	531
rpl13	33495	42453	32944	32919	32740	35246	34043	37705	28042	34104	27982	34874	40133	31408	32917	29742	34668	35490	36708	31731	35478	27063	29779	23377
cpne7	48	44	46	51	64	43	155	119	66	156	108	98	116	41	39	87	59	63	114	124	122	106	142	74
LOC120810233	1146	1425	1216	1056	1267	1150	2455	2398	1955	2196	2091	1978	1585	1386	1311	1194	1613	1689	1647	1628	2331	1439	1700	1310
dhx38	3339	4237	3423	3311	3697	3728	4518	5028	3868	5343	4178	4379	3974	3676	3594	3630	3940	4106	4653	4488	5322	3940	4351	3874
LOC120831055	18	48	12	17	106	27	61	33	6	51	13	24	314	17	78	25	332	20	26	15	21	313	7	10
zfhx3	3713	4502	3835	4266	4720	3985	4051	3336	2903	4421	3531	3034	4633	4841	4279	5297	6711	6765	6078	5172	5159	4828	4447	4744
crispld2	138	420	251	147	215	383	124	253	144	249	67	105	311	287	285	324	180	284	276	220	212	202	271	125
usp10	4998	6975	5968	6475	5830	6189	6879	9092	6179	8705	6810	8552	6908	5803	5490	5434	5947	6607	6962	6941	7872	5726	7309	5921
marveld3	966	1458	877	1021	1020	898	976	1013	955	1195	885	1075	814	846	852	1019	1054	953	1230	1032	1219	798	657	760
phlpp2	89	183	83	170	102	122	44	37	56	98	82	100	83	51	40	112	62	52	90	49	65	102	95	66
ap1g1	6479	8804	6685	6055	6774	7201	8749	9105	7435	9574	8479	9017	7419	6930	6299	7171	7210	7880	8403	7607	9975	6899	7843	6550
LOC120812773	383	453	359	389	430	434	553	614	478	540	609	417	408	435	450	410	529	542	516	423	601	463	522	419
atxn1l	1412	1940	1658	1544	1661	1548	1712	1656	1459	2077	1645	1775	1751	1738	1497	1787	2004	2016	1914	1660	2030	1629	1581	1516
mtmr10	4542	5483	4381	4164	4345	4338	4300	3472	3679	4792	3924	3947	5080	4710	4687	5163	5614	5584	5176	4135	5484	4382	4311	3540
myo1ea	3327	4199	3114	3460	3060	3386	3581	3199	2624	3168	2823	3676	4224	3734	3600	3835	3562	4268	3736	3712	3426	3253	3829	2996
rnf111	2965	3867	2736	2650	3009	2844	2918	2757	2624	3257	2675	2741	3505	2839	2913	2741	3478	3389	3493	3159	3541	2673	2924	2485
sltm	6529	8446	6294	6688	7628	6477	6509	5855	5139	6966	5314	5725	7868	7653	7284	7464	8071	8268	8244	7456	7495	6661	6573	5489
mindy2	781	963	611	821	693	667	627	660	493	869	616	802	990	961	757	844	899	941	822	747	781	769	764	700
adam10a	6390	7632	6370	5527	6981	6293	10175	8562	8702	9152	8388	8807	7026	7239	7377	6689	7057	9076	9567	8336	10502	8125	7878	6219
aldh1a2	285	316	395	235	374	329	494	417	270	383	301	548	720	624	660	654	495	616	670	600	739	812	635	565
polr2m	3372	4465	3699	2786	3573	4304	4616	3924	3462	3472	3706	3509	4811	3258	4486	4178	3990	3411	2983	3419	4741	3176	2733	2703
cgnl1	6863	7187	5426	5012	6320	5380	6532	4136	6188	5551	5735	5693	7281	5029	5997	7213	9869	7897	3964	4924	5466	4139	3396	3434
tcf12	736	996	753	837	889	768	822	681	659	877	686	802	1250	1199	1270	963	955	1157	1343	1128	1162	919	987	691
znf280d	824	1143	955	860	1001	888	991	904	821	1070	792	986	1155	1026	981	1044	1141	1165	814	1055	1128	896	904	820
mns1	11	30	22	18	29	26	34	41	15	34	32	46	34	19	19	30	42	25	44	30	54	27	34	32
tex9	64	48	66	73	48	81	261	215	130	168	207	168	74	101	102	148	112	71	70	226	214	129	191	125
LOC120832600	705	1006	682	845	975	950	687	549	600	933	574	709	1327	1117	938	690	1104	1212	1006	952	802	920	819	731
nedd4a	5961	8626	7002	5694	6863	7221	9619	9203	7565	9761	8938	7783	7474	6683	7449	7555	7768	8324	7416	11675	9531	7981	8183	8022
prtga	5	13	5	9	10	17	89	83	52	18	61	64	7	10	12	14	10	10	12	40	86	30	51	28
ccpg1	4145	5911	3962	3968	3854	4303	4801	3376	3067	4596	3332	3545	5215	4291	4212	3724	5617	4921	3971	3946	4255	3966	3376	3562
pigb	2251	2537	1919	1881	2180	2164	2064	1962	1723	2196	1969	2116	2238	1818	1129	1969	2388	2085	2026	1943	2120	1671	1757	1425
LOC120831677	169	201	128	165	152	160	238	162	160	240	169	150	163	189	185	205	202	158	239	154	184	149	173	134
rab27a	2159	3597	2828	2378	3233	2951	3985	4600	4216	3510	4218	4807	3919	3607	3187	2967	2492	2970	3291	3091	4690	2634	3444	2299
vrk3	770	1172	876	798	978	872	991	897	675	990	787	951	1033	844	842	834	944	936	1055	871	905	809	920	690
LOC120831651	2092	2025	1525	1132	1909	1887	3764	2485	2872	2762	2393	1225	2025	2213	2104	1935	2050	2364	2243	2041	3053	1952	1976	1601
LOC120834544	6186	7454	6005	5415	6255	6527	8900	8119	6780	8445	7334	8122	7177	6293	6955	6131	7225	7803	7904	7872	8628	6530	6518	5955
LOC120832113	3	8	3	11	1	4	15	11	10	5	5	11	7	4	5	7	6	9	3	2	12	10	3	11
nudt21	1888	2220	1844	1587	1995	2019	2530	2634	2127	2678	2231	2845	2110	1981	2163	1919	1961	2162	2511	2247	2618	1857	2442	1659
ogfod1	1099	1754	1288	1463	1288	1351	1340	1733	1173	1508	1314	1598	1591	1112	1081	1110	1229	1302	1390	1348	1489	1170	1399	1046
tradd	727	934	622	735	719	688	940	788	732	1008	814	853	771	746	730	776	862	779	1029	818	1030	781	883	627
gnao1b	36	60	58	29	35	58	66	65	51	48	38	98	61	45	1332	88	38	58	43	1225	160	53	71	53
cog4	2770	3284	2479	2610	2740	2642	2941	2743	2589	3086	2680	2716	2829	2789	2546	2315	2651	2773	3140	2225	3344	2086	2573	1769
LOC120835655	410	477	395	416	392	427	590	847	424	726	699	578	995	468	467	506	449	501	543	503	672	431	485	351
gfod2	1903	2699	2224	1980	2368	2223	2931	3065	2404	2746	2574	2523	2440	2174	2381	2442	2538	2674	2122	1961	2673	1875	2152	1726
thap11	293	350	275	308	288	343	268	204	201	334	220	240	314	312	306	276	310	382	346	283	269	294	270	232
cmtr2	363	387	306	379	266	340	346	323	231	397	302	297	353	308	251	271	359	322	394	340	365	365	329	281
LOC120811907	49	117	77	60	79	86	88	103	71	86	59	190	134	121	70	112	81	81	92	108	159	80	126	46
LOC120833472	7990	9802	6982	6862	7887	8738	10688	10311	8643	10292	9707	9943	9751	9122	8571	10242	9054	9358	11835	10693	11374	8843	10160	7605
slc38a7	452	646	512	436	446	473	681	586	504	688	546	584	554	487	515	431	575	637	617	517	616	501	612	494
si:ch211-122f10.4	1934	2627	1925	1830	2033	1820	5532	3950	4096	4917	4442	4376	1862	2175	2119	2095	2186	2311	4922	4161	4561	3910	3821	3116
LOC120833478	77	105	93	70	107	72	173	241	133	193	182	196	107	56	84	113	128	89	116	149	125	74	151	98
furina	6791	10101	8339	7151	7812	7989	10581	9585	10107	12008	11003	10264	10122	8758	9366	9251	9853	11279	10588	9252	12924	9804	9381	9034
fes	1657	1898	1629	1231	1621	1584	1114	939	1283	1249	1146	1023	1389	1091	1365	1436	1437	1326	1020	775	1199	884	704	741
rhcga	26723	42984	15583	8817	12828	13190	117770	80613	86893	87229	98334	90150	10399	16724	25592	32691	26201	22093	104619	101092	109817	81360	76492	69289
kif7	869	1007	1037	874	911	937	1010	1160	798	1191	870	1300	1029	873	948	892	858	1025	1158	1120	1196	1067	1202	924
LOC120833538	100	76	23	75	23	33	54	80	2	18	23	36	49	78	41	30	47	69	36	24	63	38	12	17
LOC120813080	557	199	944	334	387	452	379	433	302	561	361	777	533	320	751	539	338	749	478	593	1091	859	516	329
si:dkey-234i14.2	46	60	38	65	78	87	68	36	15	46	35	47	54	74	58	66	41	56	75	49	71	40	78	39
pdcd5	895	1064	837	848	904	911	1174	1211	848	1059	1058	1259	984	874	902	903	993	933	1071	1018	1135	808	958	728
mvda	281	350	285	288	294	318	1123	1529	901	1020	1061	1018	289	281	364	372	288	322	582	636	522	365	548	449
LOC120810816	1316	2255	1289	1275	1537	1284	1069	840	1252	1397	1152	1488	2497	1326	1587	1168	1807	1577	1161	965	1889	953	1301	731
tcf25	3309	4206	3392	3068	4097	3488	4867	4473	3673	4770	4000	4545	3615	3150	3502	3657	3702	3909	4374	3703	4656	3532	3860	2946
mc1r	0	21	3	2	17	0	13	3	20	3	3	7	9	2	18	12	10	23	12	2	33	2	9	20
def8	1250	1638	1183	1181	1370	1280	1332	1075	884	1407	1017	1276	1425	865	1440	1319	1537	1696	1585	1284	1353	1189	1167	1002
dbndd1	9	3	4	2	6	11	10	0	9	3	6	11	21	8	6	19	15	10	3	5	15	5	4	2
mthfsd	4503	6207	5163	5797	5227	5183	5388	5542	4301	6890	4633	5781	6059	4763	4688	4802	4916	4752	6147	5534	6000	5335	6063	4524
foxf1	1905	2447	2303	2740	2005	2449	1981	2070	1170	2056	1516	1621	2440	2533	1783	1948	2100	2220	2343	2099	2263	1876	2657	1803
LOC120813477	79	97	80	97	63	64	62	42	65	58	38	61	119	122	108	105	95	114	117	150	112	109	124	81
irf8	1431	1506	1047	902	1298	1199	1409	1011	1258	1369	1114	1159	1567	1618	1995	1475	1678	2008	1699	1289	1784	1580	1058	1065
dusp22a	510	655	570	523	596	545	779	809	650	755	696	654	623	496	539	582	659	612	616	526	728	545	530	489
LOC120810289	8569	9931	7407	6915	7117	8254	11553	10742	9078	11589	9613	10594	8795	9192	9078	9001	9009	8608	11242	10326	11538	8940	9822	7472
emc8	354	463	390	328	366	381	503	597	507	599	513	544	474	375	426	375	428	433	520	495	601	448	485	435
gins2	150	144	116	79	101	85	280	326	303	278	264	313	121	183	164	134	148	75	225	339	270	141	189	99
gse1	3277	3705	2832	2992	3504	3228	3287	2896	2813	3593	3172	2700	3728	4058	3343	3113	4291	4400	4353	3569	4451	3559	3527	3052
LOC120830820	803	1037	1027	785	907	974	1180	1260	863	1082	905	763	844	895	785	834	1010	833	732	785	799	563	753	711
LOC120830814	44	48	35	16	37	39	66	70	35	74	50	41	53	30	42	33	51	41	45	56	89	62	63	58
atmin	676	994	747	829	732	780	849	962	753	973	754	718	759	756	703	787	829	896	841	723	983	744	814	745
cenpn	192	170	137	73	137	149	138	136	116	152	100	124	144	120	165	165	175	163	172	154	118	77	83	73
cmc2	434	570	329	429	217	363	416	358	290	470	253	310	492	498	461	437	564	503	540	403	436	438	395	300
LOC120830797	544	667	517	555	545	502	903	988	726	844	920	787	649	477	608	623	695	716	653	717	1079	792	871	834
mafa	275	309	310	266	318	298	290	219	296	499	277	272	417	442	412	370	432	644	371	321	440	324	338	294
ppfibp2a	3496	4456	3396	4048	3508	2984	3997	3364	2441	4099	2728	3094	4570	3473	3573	5760	4527	7240	4141	3597	3647	4565	3264	3221
LOC120834714	36	39	39	49	42	36	67	80	48	47	48	82	55	39	59	50	42	39	32	63	59	34	35	21
spon1a	24	32	33	27	33	25	20	32	13	22	5	21	67	48	108	161	25	80	60	51	44	71	35	36
kiaa1549lb	25	29	37	17	72	39	19	9	26	35	42	21	28	17	22	42	37	23	68	19	28	11	18	9
hipk3b	8995	11351	9161	9440	10616	9496	8738	8170	7308	10283	8081	8726	11137	11806	9014	11947	11147	12135	10697	9630	10581	9589	9758	8734
cstf3	1882	2674	2105	2089	2059	2034	2658	2921	2032	2739	2341	2701	2504	2196	2353	2147	2611	2305	2601	2578	2816	2209	2465	2038
depdc7a	1488	2290	1623	2026	1859	1664	1691	1372	1506	1968	1407	1747	1637	1571	1701	1520	2276	1988	1924	1491	1690	1297	1637	1220
qser1	2616	3310	2676	2981	2785	2730	2346	2227	1740	2888	2007	2471	3389	3281	3085	3123	3529	3193	3129	3087	3588	3027	3424	2703
LOC120833368	41	68	49	42	41	58	28	60	30	48	60	60	48	27	37	23	44	37	40	43	37	42	34	33
prrg4	580	684	552	500	604	654	643	531	647	878	618	723	615	607	626	659	655	801	658	547	827	623	648	514
eif3m	5509	7124	5623	4969	5454	5922	8159	8680	6613	7732	7156	8418	6599	5508	6110	5457	6414	6507	7198	6906	7414	5744	6460	4625
rcn1	213	249	245	255	266	265	377	457	359	370	338	413	254	256	265	255	190	359	403	332	415	242	342	176
elp4	316	432	381	359	343	325	472	546	422	500	484	502	385	326	343	351	395	349	413	395	471	374	417	351
pax6b	62	64	53	68	59	56	37	35	33	6	32	18	29	49	11	26	36	39	17	37	25	27	215	4
immp1l	143	196	150	148	143	175	162	185	117	200	150	157	165	134	142	148	168	152	177	147	211	135	148	130
rps6ka2	75	123	106	73	79	115	101	78	68	72	67	105	66	37	73	65	36	43	56	62	106	45	75	31
rnaset2	2289	2762	1537	1568	1965	1865	3810	2781	2350	3082	2545	2834	2190	2757	2811	2720	3534	3407	3284	2815	2917	2417	2608	2127
myom2b	2086	2549	1424	1727	2626	2535	1856	2510	1541	3164	1591	2571	2671	2497	2309	3311	1561	2339	3304	2079	2970	3102	2730	1503
LOC120833991	49	36	26	26	56	41	35	24	29	43	24	64	40	47	42	48	61	67	53	46	86	49	33	17
ddx21	18648	24748	17913	21552	20143	21975	20855	21611	18803	23240	16553	18740	22877	19904	23266	20404	20599	24359	23329	21115	23054	25395	17360	16890
LOC120835006	1937	4180	9	2462	24	3022	3822	1238	3324	4427	1518	3764	2908	155	3896	3593	3544	2126	2187	3817	4430	3264	1725	1485
mpc1	735	925	683	614	687	663	861	851	692	855	749	663	828	996	911	963	931	853	895	862	849	790	847	600
LOC120834979	1021	1365	1045	1157	1084	1203	1138	1030	844	1142	941	1248	1509	1226	1359	1186	1348	1222	1243	1342	1476	1174	1273	927
LOC120835013	4130	4853	4397	4280	3657	4201	4652	5128	3600	5567	3900	4268	5235	4059	5114	4204	6264	4905	5779	4085	8029	4472	5747	4824
vps26a	1711	2463	1923	1758	2009	1999	3341	3398	2483	3268	3005	2940	2081	1972	2070	1932	2318	2236	2800	2700	3265	2366	2787	2319
supv3l1	1040	1611	1289	1294	1289	1462	1378	1740	1538	1701	1402	1616	1414	1272	1169	1279	1303	1326	1340	1265	1550	1257	1279	1182
LOC120835027	25	34	44	35	32	25	59	68	61	47	43	45	53	49	46	29	27	62	48	52	55	36	52	40
LOC120834924	4683	6667	6422	4075	5641	5405	9546	10281	8398	7462	7203	8058	6984	6631	6798	6993	6507	8010	8120	7570	9200	7038	7327	6169
tacr2	13	23	11	8	17	8	18	24	17	13	20	15	12	13	12	8	18	7	10	11	10	28	11	17
tspan15	2066	2334	1758	1493	2145	1801	3126	2995	2946	2789	3110	2762	1801	2174	2156	2179	1864	2050	2612	2486	2588	2640	2070	1753
LOC120808839	7	7	7	7	10	13	12	5	5	10	12	8	5	3	6	5	7	4	14	2	10	8	3	9
dna2	509	469	344	338	450	304	518	562	494	580	483	612	454	502	437	522	425	369	550	539	531	376	425	254
LOC120813043	95	126	93	82	151	96	108	84	51	103	66	78	115	79	62	141	92	75	99	62	70	92	88	86
hnrnph3	1154	1729	1324	1452	1451	1331	1285	1232	946	1489	1052	1176	1567	1238	1223	1289	1423	1459	1549	1235	1358	1332	1319	1139
rufy2	3356	4652	3576	3531	4450	3579	3424	3597	3038	4556	3252	3433	3747	3544	2922	3861	5017	4036	3836	3339	3879	2983	3181	2981
LOC120813069	85	67	80	73	63	71	87	91	58	76	75	80	77	71	72	78	64	162	108	53	72	55	41	42
fam120b	701	860	639	638	637	653	706	617	523	730	578	515	689	655	606	728	797	755	783	638	690	749	701	555
dld	510	434	275	796	323	397	390	368	404	512	279	423	302	479	421	394	427	704	662	564	578	548	576	493
mis12	105	99	71	57	90	83	114	169	124	138	125	169	80	136	101	96	118	53	113	175	127	93	80	38
ppm1g	2964	3985	3325	3187	3425	3371	5196	6025	4308	5673	4525	5405	3539	3140	3381	3104	3452	3438	4105	4544	4715	3613	3933	3235
rhoua	474	588	716	556	619	489	637	928	419	621	597	741	669	624	562	531	552	692	669	777	934	643	811	529
pdcd2	285	426	339	353	322	386	461	631	403	535	434	537	431	341	330	281	283	330	456	398	574	345	467	293
LOC120811767	458	650	491	521	559	481	559	545	403	673	489	557	547	535	541	489	599	598	813	628	694	506	572	482
psmc3	3943	4623	3839	3329	3654	4120	7393	7504	5649	6763	7018	7422	4293	4071	4641	4075	4309	4146	5765	5895	7781	5131	5601	4320
psmb1	5162	5258	4405	3426	4426	4706	8896	7518	6911	8139	7710	8391	4898	5476	5982	5022	5817	5323	6774	7040	8784	5797	6254	4547
phf10	1012	1294	1026	1039	976	1210	1415	1308	1080	1598	1253	1323	1237	1171	1126	1228	1247	1353	1482	1317	1452	1158	1236	1020
rab4a	367	503	393	351	350	440	448	540	323	510	453	473	484	422	353	363	501	486	407	481	581	414	387	381
ccsapb	164	163	140	148	134	126	71	64	52	90	45	81	139	124	127	137	147	140	116	78	104	62	71	55
acta1b	58837	61130	41496	18419	41853	90533	43653	46613	34368	56188	43383	66201	75897	79637	61098	93121	32729	65267	80180	63617	81068	92035	62608	39968
abcb10	1100	1467	1032	1338	1173	1098	1253	1274	1968	1687	1394	2450	1541	871	993	914	1450	1197	1112	991	1630	1089	1027	937
urb2	1240	1932	1621	1581	1635	1847	2305	2921	2154	2959	2084	2655	1895	1559	1505	1330	1496	1842	1810	1960	2506	1867	2070	1923
galnt2	1127	1753	1312	1145	1361	1279	1299	1388	1136	1277	1213	1299	1518	1396	1455	1232	1255	1512	1432	1297	1410	1047	1397	996
smyd2a	992	1189	882	1061	1154	1011	1031	932	906	1434	847	1008	1058	1033	804	987	814	796	1183	1224	1057	1058	1026	828
cenpf	2000	1756	1128	775	1324	1410	1946	1576	1056	1452	1243	1425	1387	1458	1377	1626	1987	1895	1551	888	1249	650	633	591
kcnk2a	93	231	171	91	79	96	91	118	41	106	59	123	206	113	130	101	167	192	146	95	103	106	101	103
cgref1	804	1137	854	859	911	770	879	1012	835	1092	699	943	1021	1024	1079	1223	1021	1084	1024	1139	1127	850	983	718
adpgk2	2221	2731	1768	1934	2326	2048	2727	3098	2340	2972	2531	2502	2658	2541	2477	2456	3055	3001	2876	2588	3561	2597	2366	2140
ctsba	24665	37574	29517	18532	19577	23715	45079	28703	33758	37252	38700	37105	27276	21290	22643	21156	27309	29322	34883	29273	39456	32248	29611	23937
xkr5b	34	40	44	47	60	38	56	37	34	68	36	66	51	57	83	117	60	80	116	114	120	105	107	90
itsn2b	7010	8815	7347	7569	8485	7417	8223	7163	6923	9106	7790	8341	8278	8710	7786	9027	9178	10367	8024	7380	8107	6660	6994	6243
gcfc2	840	1137	879	966	952	1008	1132	1081	935	1266	997	1046	1143	1044	944	913	1211	944	1195	1089	1101	1018	1105	863
LOC120811992	2197	2536	2135	1963	2041	2154	3534	3442	2752	3509	2736	2938	2451	2274	2423	2616	2430	2339	2974	2811	3455	2073	2672	1888
tfb2m	914	1342	1107	1019	1047	1150	1296	1701	1224	1668	1262	1470	1163	1114	1110	1007	1163	1269	1176	1329	1429	1074	1261	1096
cnsta	2292	2986	1878	2370	1719	2134	1983	1306	1642	2450	1724	2036	2419	2614	2312	2455	3668	2418	2616	2181	2022	2019	2339	1781
smyd3	387	450	400	396	471	474	491	680	374	460	448	607	591	450	408	345	401	445	491	454	632	493	428	381
kif26ba	70	134	92	31	65	93	64	26	29	69	46	93	134	119	127	95	81	154	122	88	92	88	85	41
LOC120833794	1103	1414	1109	1203	1078	1244	1019	1082	743	1137	927	1062	1361	948	1107	1101	1271	1155	1326	1057	1108	1008	1142	837
ahctf1	4040	5881	5181	5022	5377	5036	5741	6288	5076	7200	5459	6259	5928	4949	4788	4909	5314	5796	5659	5714	6194	5232	5604	4978
kif28	50	67	58	44	53	84	112	124	99	83	93	101	86	55	55	58	73	59	57	75	117	103	104	66
LOC120812333	430	407	239	399	510	229	296	147	227	369	236	297	327	518	489	460	606	604	617	350	354	357	461	279
LOC120812346	106	151	95	102	137	105	133	102	121	168	165	145	192	183	153	186	196	203	147	141	169	134	157	76
LOC120812355	1341	1708	1310	1338	1508	1239	1449	1248	1202	1548	1239	1346	1533	1655	1300	1559	1767	1681	1559	1383	1734	1282	1230	1070
kctd3	566	669	582	618	623	708	730	538	432	706	623	618	723	640	664	706	713	709	759	661	731	733	762	705
ush2a	316	458	201	239	218	317	95	52	154	179	124	56	226	465	145	483	372	403	169	137	144	198	138	130
esrrga	231	257	110	174	184	202	143	60	150	147	99	123	127	524	201	439	206	308	184	140	170	169	175	109
greb1	147	164	178	193	157	141	171	173	119	174	199	145	257	191	226	262	231	340	261	186	291	311	205	172
lpin1a	483	619	521	480	547	632	646	1307	503	963	755	716	857	540	1089	530	669	721	807	629	1107	1311	764	771
LOC120833025	82	94	56	64	59	64	46	60	39	64	46	47	47	29	50	75	67	75	40	77	37	41	17	41
LOC120833065	12	26	22	11	6	18	60	74	66	14	23	26	9	1	11	6	5	5	8	12	6	18	5	9
LOC120833038	163	398	250	68	163	265	424	452	484	413	221	333	88	32	123	45	80	169	116	145	73	207	51	108
LOC120833032	8	15	9	2	8	7	16	18	11	19	9	10	6	12	16	4	5	8	7	14	8	10	2	6
LOC120831020	2	10	3	0	8	7	13	15	10	14	10	7	15	6	5	9	3	8	1	5	12	1	6	2
cdc42se2	1888	2541	1969	1749	2002	1918	2356	2206	1769	2293	1973	2093	2263	2048	2149	1988	2112	2509	2200	2029	2514	1836	1938	1625
nip7	1218	1619	1407	1131	1327	1449	2481	3619	2498	2664	2450	3171	1528	1182	1436	1138	1244	1351	1714	2070	2622	1743	2300	1490
terfa	956	1232	972	1123	1058	994	976	1066	722	1058	830	921	1296	954	912	951	1105	972	1045	915	1118	919	972	683
zdhhc7	1029	1452	1227	1053	1188	1189	1348	1246	1151	1517	1161	1294	1317	1073	1262	1139	1271	1379	1310	1249	1368	1098	1247	1005
nudt19	458	714	464	565	445	567	518	498	367	509	417	432	650	564	509	531	568	510	588	510	561	475	538	435
LOC120835312	2169	2597	2120	1876	2035	2180	2505	2361	2163	2638	2366	2420	2218	2044	1847	2111	2101	2187	2328	1897	2383	1997	1794	1661
LOC120834218	63	90	78	86	97	53	76	29	40	78	67	109	109	71	84	130	51	78	49	112	125	189	74	71
styx	829	1159	708	920	746	816	916	1005	849	1144	877	906	1047	792	842	669	829	741	952	1040	1031	872	906	876
gnpnat1	1405	2579	2087	1466	2127	2223	2576	3560	2288	2379	2211	2545	2180	1757	1482	1522	1936	1676	1366	1593	2004	1326	1769	1500
LOC120832411	2883	4205	3285	3037	3250	3245	2757	2568	2240	3510	2465	2667	3820	3260	2897	3202	3500	3630	3524	2892	3263	2850	2833	2460
LOC120832419	164	196	121	112	123	119	152	120	171	178	99	143	161	131	145	128	147	154	213	127	188	174	168	158
esrp2	13530	20566	14257	14203	14135	16709	20251	14902	14144	18978	14816	13542	15300	13841	14768	15993	15840	15065	20741	17292	19685	17200	16895	14464
nfatc3a	3502	4014	2659	3370	3595	3088	3630	2890	2704	3991	2990	2772	3811	4078	3383	3982	4408	4174	4818	3585	4234	3443	3165	3193
ddx28	298	445	347	367	398	410	424	510	388	510	396	403	481	349	391	288	362	367	338	398	476	380	463	309
tln2a	921	1016	878	1000	1221	925	606	651	709	828	672	1009	1395	1247	1099	1195	1160	981	1220	1016	973	882	875	646
LOC120835207	200	263	260	181	236	291	236	191	92	211	187	272	251	299	254	324	234	297	317	284	271	259	202	139
fbxo22	799	992	768	742	894	838	862	790	757	1063	851	907	877	871	906	836	925	939	988	890	1179	856	963	671
isl2b	7	7	5	1	19	7	7	1	5	5	7	52	14	7	12	27	8	3	13	9	67	14	16	2
LOC120835114	361	298	299	237	348	208	230	168	196	273	254	189	381	330	415	315	465	435	396	248	378	233	197	183
LOC120835121	44	49	29	36	41	57	38	26	37	33	35	80	134	44	50	77	77	53	106	44	98	47	71	49
nmbb	0	0	26	2	11	1	12	19	20	5	34	9	1	0	3	3	1	3	9	22	39	15	15	15
sec11a	2795	3327	2727	2348	2792	2658	4154	3942	3414	4291	4038	4230	3098	2910	3003	2925	3045	2964	3855	3566	4116	3055	3588	2698
LOC120812257	173	275	355	121	207	248	297	361	225	242	285	411	361	224	181	256	211	229	244	266	378	247	276	206
cry5	600	815	584	652	585	659	562	699	416	633	524	556	786	571	633	591	703	535	504	501	737	525	448	365
LOC120831215	17	21	45	9	27	10	11	26	7	27	14	45	32	32	39	29	25	21	36	27	35	28	27	17
wdr76	82	106	71	48	43	88	130	64	89	114	63	86	66	55	39	53	95	62	47	57	158	92	81	105
ctsh	3931	4987	3190	2671	3930	3655	4899	3686	3899	5255	4351	3597	3734	5142	4998	3801	5211	4223	4750	3836	4702	3695	3562	2955
LOC120831208	198	230	136	121	172	239	148	164	144	183	123	87	213	271	311	276	248	414	490	208	362	245	218	165
si:ch211-107o10.3	2169	2812	1949	1935	1992	2404	3205	2437	2119	2645	2813	2451	2658	2525	2565	2388	3024	2762	2802	2583	2807	2292	2545	1945
LOC120808420	1233	1643	1280	1092	1262	1382	1792	2021	1626	1758	1529	1746	1386	1415	1202	1320	1396	1376	1523	1291	1890	1137	1267	993
znf710b	1100	1245	1063	1105	1315	881	860	948	728	1222	1058	1065	993	1255	1058	1225	1035	1330	1058	826	1298	1065	968	897
LOC120834878	2698	3088	2169	2172	2481	2298	2803	2241	2575	3564	2922	2906	2541	2607	2263	2611	3004	3005	3588	2629	3296	2880	3048	2555
serf2	4441	5780	4512	4341	4448	4705	4873	4106	3165	4815	3709	4083	5022	4480	4541	4516	5227	4515	4964	4404	5164	4407	4085	3449
LOC120807785	895	1235	784	736	785	828	1269	1104	619	1301	815	662	1224	1037	989	1092	1413	1256	1087	971	1341	1083	928	1305
wdr93	7	1	3	6	3	11	19	20	15	12	6	10	4	10	9	10	11	11	2	9	19	17	20	34
LOC120807811	16	27	15	9	25	12	33	20	14	37	28	23	12	17	26	28	22	17	36	15	29	19	22	19
zgc:123258	4184	5794	4393	3906	4153	4052	6968	5785	5530	6425	5766	5750	4320	4426	4741	4316	5074	4884	5945	5097	6178	5229	5108	4489
trpm7	3374	4042	3320	3482	4020	3806	3711	3569	3496	5386	4222	4366	4479	3896	3795	4316	4220	4828	5066	4710	5346	4642	4611	3891
LOC120830781	2167	2595	2387	2427	1880	1809	1047	1105	980	1606	1255	1460	3087	1854	2244	1730	2642	2232	2752	1576	1934	1720	2094	957
bcl2l10	3368	3451	3199	2785	3243	3156	2854	3293	2661	3810	2911	3212	3555	3399	3199	3119	3431	3782	3176	2530	3421	2638	3013	2159
gnb5b	19	28	42	31	31	21	21	19	25	33	33	29	33	38	33	56	21	29	20	20	40	22	23	19
myo5aa	558	669	628	756	743	668	481	467	357	487	419	605	757	1067	939	1019	947	1017	1046	633	1146	1042	857	599
LOC120832330	807	972	767	776	816	775	1032	1142	786	817	998	931	857	775	788	818	866	934	841	901	1030	721	711	644
fam214a	6397	8615	6883	7338	6277	6313	6053	5847	3920	6154	4691	4735	7924	5595	5223	6031	7582	6899	6048	6108	6218	5616	5317	5336
onecut1	37	18	3	18	8	11	23	30	13	7	4	23	12	65	2	43	50	20	9	12	36	9	12	6
LOC120833683	53	43	26	23	65	21	12	23	17	30	24	58	63	21	24	54	23	51	29	28	71	50	26	13
igdcc4	69	76	66	73	79	72	58	43	51	84	50	62	109	71	53	72	93	62	61	50	34	72	16	56
loxl1	1901	2677	2372	2442	2981	2096	2435	1877	2587	2248	1794	2639	3321	3531	3677	3305	2558	3849	3699	3435	3554	3660	2983	2543
cd276	537	719	605	441	510	687	588	614	474	659	520	638	936	827	776	948	607	760	1042	727	825	683	780	476
LOC120831951	1343	1558	1197	1058	1097	1304	1793	1549	1254	1556	1422	1468	1404	1257	1389	1243	1408	1247	1532	1404	1626	1398	1336	1280
LOC120831931	1341	1638	1302	1347	1419	1389	1679	2044	1605	1978	1579	1891	1580	1544	1350	1374	1564	1668	1784	1379	1992	1562	1664	1460
LOC120835779	2868	3745	3011	3346	3171	3234	3005	2997	2650	3531	2890	2805	3654	3251	3458	3232	3376	3880	3404	2990	3663	3081	3096	3023
chrnb4	57	92	108	86	86	64	35	24	27	36	31	40	90	70	68	59	42	59	56	61	57	72	51	34
LOC120810740	220	300	195	326	141	197	426	486	348	486	250	429	269	290	240	240	301	332	283	323	311	287	294	229
chrna5	282	449	388	315	559	394	420	376	497	451	518	338	265	337	326	515	247	333	352	428	620	467	433	194
LOC120833886	900	1263	674	1051	640	712	1808	1811	1505	1611	1093	1912	1202	918	1075	1026	1255	1287	1233	1364	1306	1215	1511	1001
LOC120833874	1480	1977	1265	1480	1520	1523	1753	1057	1531	1557	1306	1430	1311	1406	1319	1534	1632	1650	1382	1361	1616	1253	1293	779
LOC120833913	10	7	8	5	8	9	3	3	7	3	2	4	7	9	14	10	12	10	41	6	6	3	4	3
LOC120812692	12	9	13	15	6	7	0	5	13	6	6	6	6	7	14	16	16	13	31	22	16	10	4	6
LOC120833276	54	58	64	34	52	40	39	28	30	31	43	29	30	35	54	71	76	49	120	75	68	33	36	48
nptnb	189	210	201	176	222	180	223	292	398	258	291	224	248	213	405	258	168	272	385	428	572	328	199	197
dhdh.2	755	817	598	589	671	758	855	632	523	750	699	672	707	848	747	759	725	849	823	805	803	593	557	491
pkma	11810	15659	12830	12130	11807	13374	18817	18958	16416	17366	17016	16690	15330	13550	13618	14872	16018	13972	18287	15367	20423	14963	17162	11395
LOC120833721	613	896	1170	1214	673	741	603	315	163	300	307	323	1812	590	619	729	1896	1007	452	495	381	420	540	513
celf6	30	57	22	42	42	38	12	21	16	31	8	37	57	38	27	46	23	20	20	21	23	10	32	13
LOC120834601	3	3	2	2	8	5	15	1	1	4	5	7	8	1	16	14	14	12	6	5	12	14	13	17
dpep2	209	293	177	175	166	189	324	224	185	236	208	218	283	269	368	275	234	271	312	211	281	294	286	198
slc12a4	5708	7693	7331	5850	7274	6602	7630	8016	7439	9829	7055	7853	6873	7141	7105	7006	7047	7363	7732	7837	10092	8139	9192	6639
slc6a2	312	603	531	344	409	380	624	819	459	535	497	783	541	490	517	659	490	497	1103	856	1225	780	770	711
lpcat2	1451	1646	1425	1665	1596	1438	1332	1506	1298	1922	1502	1637	1708	1603	1634	1514	1696	1606	2226	1978	1968	1626	1821	1324
mmp2	6195	9423	8192	6185	6731	7187	4128	2947	3006	4189	3313	4803	10091	8778	12975	12457	6945	12172	10168	8272	7482	9909	7932	6895
irx5a	139	192	203	187	175	192	185	235	128	259	174	296	332	276	201	275	194	210	280	299	347	283	374	144
irx3a	671	806	854	583	809	754	957	974	703	1053	991	1287	1215	804	779	872	793	836	1012	944	1054	886	890	652
fto	471	692	553	676	545	577	454	496	321	477	455	472	755	530	527	471	619	537	523	483	426	412	465	447
LOC120810477	2063	2811	2395	2036	1981	2250	2216	2297	1734	2237	1808	2182	2769	2114	2060	2075	2135	2286	2090	2091	1994	1844	1873	1657
chd9	9942	12904	8883	10831	11812	10211	10871	10646	8639	12977	10322	10347	11821	11402	10551	11159	11827	13237	14113	11438	13882	11625	11408	10843
LOC120810313	1604	1334	1000	1228	1425	935	1229	951	982	1136	864	1006	1424	1413	1272	1167	1526	1496	1499	1049	1249	973	838	741
tox3	228	339	266	298	325	257	239	256	161	233	176	308	374	375	277	332	335	357	434	392	377	343	325	240
sall1a	265	361	396	292	261	367	381	312	219	326	319	281	1057	457	623	592	398	574	590	520	908	473	608	363
cylda	5844	7482	6242	6479	6764	6495	5478	6040	4856	7509	4928	5513	6965	6488	5856	6380	7252	7369	5949	5778	6790	5562	5903	5109
nod2	1024	1395	993	1379	1234	950	1127	935	623	928	690	808	1217	943	867	1158	1053	865	1048	983	910	796	863	641
nkd1	364	596	526	495	497	520	339	338	215	446	231	289	527	648	559	549	516	607	772	612	540	525	695	485
LOC120811638	18	26	11	21	13	19	26	27	23	21	31	24	9	5	17	23	23	19	18	27	30	18	27	27
brd7	2683	3135	2542	2532	2632	2735	2671	2483	2023	2862	2218	2476	3005	2768	2761	2759	2697	2936	2947	2809	2886	2432	2429	2216
adcy7	3099	2823	3230	2489	2981	3445	3211	4086	2584	3110	3238	2825	3441	3313	4183	3675	3541	4063	3730	4161	3478	3996	3865	3209
tent4b	2156	3019	2345	2255	2655	2520	2879	2891	2243	3206	2502	2417	2943	2390	2701	2280	2154	2855	3167	2817	3259	2686	2638	2517
heatr3	1335	2214	1878	1769	1737	2005	2201	3203	2229	2620	2191	2723	2145	1501	1791	1530	1589	1699	1865	2102	2531	1837	2286	1878
cnep1r1	480	676	540	495	498	477	590	580	469	677	480	582	511	495	505	531	505	563	558	535	658	464	573	413
tnfaip8l3	315	381	306	306	307	329	399	316	251	438	240	262	368	463	398	469	500	476	574	387	535	366	321	218
gldn	290	368	484	422	384	282	453	640	299	457	299	772	572	511	601	598	540	670	815	861	1209	711	950	517
dmxl2	5403	6870	5976	5710	5954	5702	5198	4277	4477	6501	4892	5130	6753	6048	5524	6624	6739	7299	6357	4994	5828	5385	5386	5211
sema6dl	7322	13464	7962	9544	7754	9066	4460	5549	3271	5285	4485	5016	9292	7968	6098	6711	8222	8657	7833	6703	6492	6095	6928	5709
LOC120812074	1976	3075	2613	2133	2301	2812	3819	3376	2725	3162	3368	3235	2375	1942	2712	2701	2843	3116	2783	2651	3150	2836	2981	2386
slc24a5	60	56	33	51	53	59	63	85	29	60	40	78	63	47	69	40	50	50	88	35	94	51	40	34
myef2	3249	4760	4030	4615	3770	3638	2327	2478	1581	2814	2032	2371	4244	3051	2864	3133	4029	3764	3190	2554	3061	2571	2904	2543
dut	411	501	326	327	372	399	444	344	306	399	344	416	490	352	485	446	483	372	489	438	490	266	375	278
fbn1	8809	9619	10123	9355	9895	8810	11396	9220	11247	11504	9348	10891	11499	11344	12287	12277	6248	11675	14744	13562	14271	12752	10753	9178
LOC120832530	65	117	93	82	78	86	114	146	202	175	130	108	80	58	56	51	153	71	34	32	222	72	88	66
secisbp2l	4369	6237	5193	4925	5189	4866	6111	5359	6971	9434	6203	6694	5756	5795	5267	5368	6848	8069	5492	4391	8581	5271	4889	3990
cops2	3923	4666	3515	3513	4082	3758	4284	4052	3266	4763	3661	4363	4477	3883	3924	3833	4327	4286	4440	3985	4539	3792	3867	3040
fgf7	1287	2419	1034	1408	929	1283	287	530	247	280	194	540	767	1107	598	419	744	496	814	537	410	393	402	310
dtwd1	785	1123	881	697	675	730	908	1108	882	982	848	1162	880	671	1235	625	1277	933	868	906	1548	834	899	729
LOC120834889	6531	7382	5581	5611	4927	7214	4707	4728	4212	4942	5152	5637	7379	7444	6434	9065	7229	7106	7666	5590	6240	6778	6084	4797
spata5l1	631	755	547	646	583	702	498	729	429	710	480	553	822	621	629	470	523	537	565	657	660	576	533	459
c2h15orf48	2050	2675	2309	2205	2324	1658	947	1201	1026	1272	860	632	2248	1215	989	1480	2228	1826	1103	837	410	530	610	425
slc30a4	1936	2314	1924	1868	1947	1798	3346	2855	2970	3535	3069	2930	2084	2010	2076	1894	2336	2289	3481	2808	3796	2975	2902	2334
bloc1s6	1859	2213	1805	1897	2045	1756	2145	1905	1402	1874	1777	1682	2110	1757	1703	1886	2306	2052	2282	2109	2040	1996	1705	1550
mibp2	885	377	794	743	893	504	691	669	340	599	884	265	567	948	1231	736	1170	652	854	1061	729	1136	1053	331
LOC120831496	369	1087	634	547	424	617	609	600	206	453	414	443	765	398	461	495	648	497	409	808	582	671	605	493
LOC120831504	3687	4757	3585	4636	3818	3754	3703	3727	3115	4461	3883	3529	5024	4124	3800	4724	5930	4782	4378	4214	5098	4170	4640	3866
rlbp1a	145	159	116	217	240	346	46	28	13	59	21	57	200	44	21	84	21	24	43	41	92	40	66	67
slc39a1	864	1103	848	763	733	848	1132	1065	1161	1263	1120	955	944	889	943	826	1055	1130	1219	921	1241	886	824	792
tmem208	876	1288	969	972	858	955	1210	1566	1098	1262	1151	1346	1045	869	990	837	850	1020	1123	1005	1258	755	1016	748
smad6a	2960	3688	2985	3025	2307	3280	2677	2613	2144	2908	2496	2329	2170	3217	2534	2478	2915	3271	3913	3362	3775	3196	3248	2621
smad3a	1325	1730	1420	1659	1543	1616	850	829	734	1219	863	962	1666	1984	1689	1602	1511	1846	1561	1186	1337	1253	1339	1035
map2k5	613	957	574	738	712	667	705	706	577	857	664	699	783	649	725	746	802	864	772	705	787	613	707	587
skor1a	116	191	151	153	153	209	215	215	151	167	218	195	211	241	148	133	203	185	236	195	299	225	279	166
pias1a	952	979	845	951	1000	860	631	599	513	849	665	662	1020	1161	798	1004	990	1073	972	754	819	735	755	705
LOC120812635	727	804	608	561	665	675	663	630	529	727	562	624	812	751	800	698	765	649	929	756	718	610	582	505
uacab	4190	4556	3640	4251	4492	3358	5728	6718	5072	5837	6273	6307	4048	4865	3878	3995	5541	4487	5246	5131	6154	6551	5397	4191
tle3b	3992	4437	4190	3806	4476	4188	4321	5241	3757	4958	4189	4406	4957	4000	4231	4204	4951	5054	4299	3719	4764	3820	4134	3841
LOC120812450	545	475	344	202	316	408	540	571	398	433	403	373	405	393	344	487	564	506	434	371	423	194	211	154
paqr5b	3659	4876	3878	3887	3696	3886	3780	3596	2834	3180	3384	3700	4025	4460	4190	5312	5211	4684	4471	4212	3926	3318	4224	3469
glceb	569	667	492	666	546	609	484	449	396	580	427	478	711	605	644	610	604	809	675	604	795	592	627	521
anp32a	1144	1140	959	909	1013	992	1072	1121	833	1233	883	1096	1202	1402	1222	1174	1291	1385	1385	1297	1501	1054	1441	988
coro2ba	39	42	47	41	39	50	55	43	32	65	38	77	82	51	44	111	28	56	74	60	70	54	52	45
itga11a	246	314	209	218	273	181	168	96	146	145	85	189	490	320	706	519	303	506	478	415	238	401	318	194
LOC120831553	256	313	268	321	291	303	254	218	143	233	190	243	370	327	324	380	275	255	378	313	226	425	320	276
calml4a	50	32	34	39	55	37	36	31	33	43	40	32	44	33	32	46	26	52	46	35	61	47	53	64
cln6a	387	458	322	338	333	331	521	402	389	447	431	425	414	374	369	359	459	373	480	400	488	424	371	348
chrna7a	1329	1819	1680	1549	1822	1367	1802	1684	884	1809	1092	1636	1249	1808	1706	2071	2191	1926	2348	2175	2494	2435	1164	1790
trip4	1073	814	732	760	1207	1143	836	987	710	958	1063	889	854	711	684	743	763	721	898	786	981	798	862	658
LOC120834024	1484	1604	1323	1533	1512	1431	1699	1878	1548	2005	1827	1729	1723	1760	1477	1867	1765	2078	2139	1967	2237	1780	1660	1705
gramd2aa	660	628	463	888	669	420	731	629	217	678	677	566	667	390	573	509	810	644	618	621	845	597	491	446
senp8	233	257	271	224	156	260	252	284	222	294	218	322	318	207	229	243	272	265	269	236	305	226	266	217
myo9aa	4583	5489	4053	4658	5148	4418	3985	3548	3988	4498	4597	3924	5111	5540	5263	5492	6652	6341	5205	4127	6257	4727	4264	3923
scamp2l	4603	6662	5087	4562	4898	5080	7924	7276	6440	7949	6606	7819	5448	4831	4933	5067	5451	5880	6258	6402	7964	5910	6644	5648
bbs4	214	342	247	246	246	276	268	241	169	280	237	207	281	246	268	241	288	251	222	244	212	218	233	194
neo1a	2589	3285	2601	3019	3165	2791	2199	2290	2022	3004	2235	2343	3274	3301	3330	2817	2926	3426	3605	2955	3052	2786	2776	2623
LOC120833673	997	1208	982	1000	1019	1027	1298	1262	1102	1294	1161	1305	1156	1081	1155	1089	1142	1126	1240	1170	1316	1011	1089	844
csnk1g1	3416	4089	3214	3227	3461	3661	3360	3218	3018	3883	3304	3149	3746	3597	3389	3848	3709	4292	3665	3062	3917	3181	3311	2922
LOC120811014	7969	9725	7470	7544	7803	8445	8155	8537	6225	8003	6833	8196	9395	7988	7937	7866	8477	8967	9222	7463	8515	7123	6475	5558
LOC120810963	12	25	20	13	68	72	29	41	7	28	83	12	17	16	13	30	13	22	35	94	112	21	100	30
LOC120811006	777	1026	729	795	905	857	913	930	909	1010	803	859	954	921	909	984	1016	1011	1129	993	1143	838	1065	858
slc22a18	1594	1937	1482	1743	1730	1768	1395	1230	1233	1389	1277	1166	1938	1703	1613	1664	1984	2129	1728	1605	1705	1457	1368	1192
LOC120812870	3	6	1	13	6	1	12	5	1	16	14	4	8	1	1	2	4	0	10	11	7	3	7	1
mpped2a	1555	1555	1112	1414	1313	1270	1044	913	867	1347	889	913	1539	1582	1660	1765	1596	1765	1714	1452	1503	1357	1631	986
zdhhc13	6672	7443	5822	5626	6379	6644	8424	7701	7721	8956	7846	8932	7213	6544	6843	6181	8883	8764	6557	5850	8322	6434	7023	5259
csrp3	690	662	626	337	476	575	322	477	262	509	229	440	939	1043	535	578	407	388	458	345	388	674	517	315
e2f8	960	1057	901	734	737	838	1381	1417	1345	1229	1189	1273	969	948	801	907	1109	593	1246	721	1150	698	732	673
LOC120811417	20	28	33	13	18	19	16	18	21	23	16	4	28	14	23	32	18	25	18	12	12	10	17	7
nav2a	4387	5692	4089	4975	4013	4664	4709	4261	3792	5545	4468	4487	4101	4891	3930	5746	5458	5131	5848	4261	5176	4864	4177	4218
htatip2	734	1034	832	813	804	907	1024	1121	874	1046	989	1121	909	876	896	782	820	503	966	948	1067	837	1028	679
prmt3	398	532	474	436	423	461	817	1189	854	1093	1018	1200	609	477	564	518	382	416	811	961	1011	648	849	579
slc6a5	22	17	27	14	14	25	18	20	16	25	16	17	48	41	3	20	8	11	19	21	43	2	16	16
LOC120834739	17	19	26	15	42	38	9	7	10	33	27	18	16	52	20	46	38	42	31	31	30	41	18	16
LOC120813956	14	33	24	21	19	23	5	20	9	30	14	25	11	16	14	6	13	13	24	33	10	9	16	9
LOC120813925	5	15	10	18	12	11	7	14	10	11	9	11	7	8	3	12	10	6	5	11	18	7	8	8
lrp4	1899	2671	2663	3098	2322	2281	1824	2069	1338	2484	1796	2043	2341	2016	1725	2013	1967	2317	2484	2112	2146	1805	1969	1821
LOC120834481	492	310	491	201	118	105	943	575	665	507	537	625	193	65	307	101	269	228	228	80	230	540	127	103
LOC120834473	333	470	448	367	309	356	190	223	203	268	150	280	292	300	343	313	366	260	672	285	267	303	166	285
slc35c1	4809	5865	4331	3956	4428	4118	5286	5375	5471	6033	5528	6253	4704	4856	4747	4820	5286	5773	4977	4377	6105	4418	4542	3977
LOC120807754	12	21	31	19	17	15	19	83	26	13	27	75	33	76	17	17	16	14	18	18	51	5	23	16
LOC120807763	1091	1417	1125	1235	1223	1229	1184	1540	1129	1374	1293	1472	1224	1170	1029	1002	1119	1232	1318	1154	1389	954	1109	1016
lrrc4cb	5	4	10	4	19	6	8	7	3	6	4	8	6	9	8	17	12	8	10	10	17	10	8	5
hsd17b12b	1874	2421	1887	2235	1902	2195	2848	3136	2537	3540	2607	3249	2129	1940	2307	2163	2231	2107	2949	2952	3028	2362	2692	2214
ttc17	2620	3668	2806	2755	2738	2996	3588	3942	2855	3761	3204	3324	3233	2951	2474	2454	2835	2987	3186	2870	3768	3006	3770	2450
traf6	818	1020	765	853	738	813	1148	1089	893	1125	996	1002	832	804	841	817	875	975	1106	870	1175	844	857	672
trpm5	790	1535	1538	1072	987	1056	629	786	579	965	593	1402	3199	1273	1093	2081	2039	1911	1897	1083	1581	1872	2321	1680
cdkn1ca	15	13	9	25	21	18	9	23	9	19	9	22	26	19	19	12	20	32	25	28	6	12	21	17
luzp2	42	224	22	29	146	60	155	31	20	30	149	149	43	33	64	36	76	28	25	71	141	104	109	71
muc15	1688	1632	1431	1386	1621	1550	2037	2047	1379	1337	1557	2016	1918	1618	1659	1369	1509	1461	1402	1571	1246	1106	1588	1053
fibinb	171	275	329	184	263	247	260	188	195	183	135	242	332	310	497	278	237	298	560	286	740	437	338	340
bbox1	1053	1325	936	1230	1121	1040	927	907	850	1383	760	993	1108	1045	1192	805	1164	907	1221	986	1372	1147	1000	1164
madd	5166	6370	5052	5983	5814	5389	4186	3846	3334	5266	4156	4406	6234	5248	4685	5816	6258	6281	5698	4797	5065	4498	4612	4029
nr1h3	2322	2897	2624	2452	2514	2506	2787	2745	2385	3179	2621	2797	2905	2608	2706	2805	2958	3105	3470	3009	3578	2989	2936	2522
LOC120808485	209	220	182	233	169	197	194	158	110	186	140	188	261	173	215	172	216	171	224	202	171	139	176	136
kcna4	122	124	145	177	174	127	129	130	114	161	114	130	182	126	117	166	127	129	143	182	130	131	181	152
LOC120835640	2237	2721	2342	2172	1902	2509	1926	2282	1800	2240	1831	2073	2663	2455	2657	2560	2450	2611	2604	2211	2664	2330	2358	1756
cfap70	378	503	397	426	451	452	460	404	336	430	381	451	509	447	436	414	386	410	450	404	408	415	413	331
ddb1	5114	5831	4831	5327	4894	5178	5043	5151	3909	5581	5679	5916	5342	4525	4738	4910	4960	4877	5802	5143	5459	4755	4894	4292
tspan4a	59	69	73	55	78	41	97	44	55	48	45	97	144	105	96	110	78	127	120	89	136	109	87	52
taldo1	5309	6276	4809	5632	4518	5338	6373	7040	5871	6787	6127	6675	3429	5195	5837	5941	5244	5581	8149	7556	7831	6119	7115	4928
LOC120831270	1650	2256	1985	1783	1877	1644	1145	718	685	1313	738	958	1792	1404	1280	1008	2349	1704	1170	1018	721	838	1147	889
LOC120831262	3107	4002	3220	3177	3576	3298	3477	3455	2811	4220	3229	3318	3860	3271	2942	3113	3356	3497	3639	3522	3715	3098	3263	3006
acana	986	1055	1347	1119	1068	1174	655	512	548	741	471	437	1731	1459	2175	2334	1046	1830	1959	1025	1551	1695	1227	771
cdhr5a	65	65	78	88	86	61	52	76	47	70	42	99	109	73	110	108	76	100	80	101	130	103	61	63
ctsd	15021	19142	14467	11604	13460	12802	29993	26363	19826	23766	25283	23010	13045	11913	16029	12727	14740	17511	26139	19947	26927	24818	22420	21222
znf408	344	369	254	374	305	280	286	222	170	286	217	230	409	407	258	317	324	379	313	239	276	236	212	212
LOC120809869	1950	4492	2911	1361	5093	3586	2887	676	1392	2946	1471	1995	3676	5019	6970	1994	2534	7901	3862	1037	3417	1920	1990	1222
LOC120809898	894	2009	1300	685	2219	1685	1628	313	578	1287	601	926	1826	2060	3312	924	1090	3467	1637	526	1447	721	896	494
LOC120809891	9	17	13	13	23	10	6	11	14	8	19	22	20	16	5	14	16	14	20	20	17	16	14	8
arfgap2	3575	4383	3949	3468	3863	4078	4392	5109	4030	4815	4142	4290	4504	3342	3852	3758	4219	4283	3940	3952	5023	3576	3588	3171
pex16	964	1027	673	812	865	884	1225	845	816	1130	767	865	1187	1276	1238	1025	1261	963	1366	1200	1295	896	853	784
cars1	2461	2846	2544	2469	2559	2303	3917	4051	3981	4354	4085	3899	3718	2132	2392	2437	2303	2487	3063	2944	3491	2987	3057	2241
LOC120812945	105	77	51	46	64	89	106	119	79	120	79	87	80	95	76	97	149	76	92	100	91	80	51	49
LOC120831746	153	149	150	184	248	157	203	280	136	277	127	221	442	413	370	447	252	378	335	321	182	211	284	231
herc1	9242	10766	8245	9111	9395	8792	8000	8305	6827	10306	8058	8516	10817	9273	9012	9134	9792	10246	10421	8455	10214	9397	9688	7624
LOC120833828	218	306	244	257	314	316	252	543	186	364	335	431	398	201	180	178	203	192	331	354	367	325	456	294
LOC120833857	156	149	70	71	81	165	127	125	108	203	142	103	134	228	189	216	142	187	361	189	321	165	198	122
rab11a	2050	2461	2146	1905	2099	2136	2640	2636	2156	2634	2268	2507	2094	2143	2129	2064	2041	2263	2445	2291	2776	2051	2284	1799
LOC120808531	19	24	21	31	28	44	22	24	9	25	8	15	25	11	57	22	22	13	24	13	17	24	11	11
dis3l	2608	3076	2266	2925	2456	2595	1581	1399	1273	2098	1279	1563	2645	2494	2243	2481	2854	2560	2585	2020	1933	1992	1895	1734
tipin	953	1056	915	963	872	1013	954	959	729	1105	875	959	994	967	986	848	893	735	1057	933	1170	841	907	768
wdhd1	490	432	323	345	430	331	615	775	593	664	570	752	396	416	499	445	479	377	557	741	651	405	397	223
gch1	117	181	93	44	209	140	707	800	679	732	760	645	140	222	371	231	147	297	773	722	1154	603	774	565
LOC120813406	10914	7439	5198	9024	5771	6268	2251	4950	3287	4301	6596	5502	3425	2017	3074	4752	16717	2596	2656	2510	3197	3653	1811	2510
samd4a	1014	1252	1356	1024	1377	1141	948	1117	898	1043	912	1147	1453	1431	1219	1497	1087	1388	1610	1243	1585	1137	1228	926
pacsin3	4194	5449	4327	4815	4869	4734	3669	3609	3168	4488	3702	3416	3890	4670	4153	4519	5061	4602	3389	3523	3379	3720	3372	3109
LOC120808616	111	127	119	172	146	107	113	112	109	189	118	168	157	111	132	149	144	149	142	144	204	110	121	103
aph1b	1705	2236	1862	1714	1674	1833	2658	3179	2535	3088	2616	2972	1974	1815	1757	1794	1985	1957	2713	2423	2928	2224	2459	2018
otog	13	11	5	5	29	13	6	23	13	20	6	22	14	14	15	9	20	885	57	17	70	87	23	13
LOC120813354	29	37	26	40	57	47	5	8	10	12	6	13	56	81	30	55	43	56	51	17	8	9	14	3
LOC120811305	8954	10083	9010	8459	7596	10796	4812	7678	4580	6872	5696	9299	12522	9214	8992	10802	6103	7457	7870	5499	7201	9018	7263	4986
LOC120811400	24	27	12	19	13	21	6	8	11	25	16	10	29	18	22	29	18	22	30	9	17	18	3	6
LOC120808674	180	336	370	350	265	309	154	174	101	188	111	156	522	269	286	340	247	307	241	266	181	153	184	123
LOC120810073	33	91	74	52	55	51	217	101	134	126	164	143	112	66	53	51	87	45	138	124	336	126	139	94
foxr1	33	107	68	28	49	73	378	215	288	162	308	185	130	72	65	97	108	64	181	161	526	224	180	217
LOC120810085	3610	4572	3394	3085	3172	3281	7149	6494	6291	6559	6430	6227	3603	3526	3576	3427	3857	3660	6217	5632	7337	5399	5441	4429
LOC120808676	200	273	174	190	189	183	194	137	263	436	220	296	169	138	167	121	273	260	210	124	230	221	230	164
ndufs3	2901	3100	2488	2554	2223	2860	2853	3027	2350	2981	2808	2745	3111	2797	2727	2831	2815	2747	3518	2999	3188	2662	3013	2206
ptpmt1	1093	1626	1267	1071	1158	1301	1671	1572	1484	1564	1690	1845	1166	959	1129	1051	1002	1132	1194	1355	1597	1012	1337	1098
prc1b	745	969	844	429	740	793	763	540	653	501	726	645	688	547	544	602	672	692	640	557	504	353	322	276
vps33b	2378	2876	2314	2393	2736	2531	1654	1476	1479	2178	1578	1648	2881	2372	2177	2366	2711	2171	2404	1924	2116	1794	1937	1668
hddc3	546	837	637	636	615	583	614	645	486	745	545	734	710	542	623	562	619	587	722	626	737	584	710	415
mfap1	2364	2901	2611	2330	2481	2415	2947	3080	2414	3320	2756	3076	2733	2419	2447	2201	2640	2582	3028	2870	3299	2422	2566	2177
hypk	4447	6060	4580	4999	4522	4801	5027	5310	3805	5150	4072	5105	5228	3739	4307	4142	4240	4483	5074	4307	5176	3839	4283	3211
serinc4	109	168	155	154	105	170	128	162	105	174	114	149	144	120	121	129	140	116	133	141	157	118	113	86
adamtsl5	1265	1759	1362	1339	1275	1464	1186	1240	998	1598	1004	1110	1584	1456	1570	1306	1588	1468	1656	1345	1670	1325	1416	1238
crtc3	3379	3911	3391	3541	3384	3474	3245	3174	2518	3596	3018	3134	3953	3650	3387	3583	4280	4338	3681	3132	3631	3114	2968	2891
iqgap1	14365	17189	14479	14520	16189	13955	17118	19954	15366	17459	16862	16829	21699	17295	21041	17132	18631	21925	23960	20895	29429	17698	17827	15012
LOC120809284	256	342	287	274	266	264	319	337	240	308	239	290	252	236	232	276	227	283	264	264	301	265	300	229
tubgcp4	1079	1277	978	1040	971	1062	950	977	721	1040	764	803	1179	1014	966	954	1034	1113	1132	969	1080	873	883	764
tp53bp1	1315	1448	1287	1482	1408	1226	1356	2004	1338	1733	1358	1691	1458	1227	1268	1801	1275	1402	1608	1777	1540	1637	1555	1175
map1aa	32	11	38	32	27	39	6	13	24	23	19	186	52	26	19	151	39	30	27	40	221	63	31	22
ppip5k1a	7916	10084	6713	9730	8497	6984	5231	5977	4674	6698	5025	5233	9842	7213	6077	8568	7381	9119	7736	6906	7530	7284	6246	6669
LOC120809267	306	415	368	238	328	408	606	543	478	643	513	557	371	221	356	417	308	432	332	438	542	385	422	369
LOC120809301	2055	1990	1602	1420	1765	1674	3269	2752	2621	3059	2843	3159	1703	1892	2064	1966	2049	1929	2610	2487	2970	2067	2334	1695
LOC120809465	21	17	5	19	11	19	19	14	3	10	16	31	24	5	12	9	20	13	15	11	10	6	11	3
LOC120809294	1280	1436	1403	1452	1334	1390	1345	1230	1065	1347	1141	1083	1456	1531	1415	1301	1409	1418	1477	1531	1375	1340	1758	1398
cpeb1b	39	39	25	44	63	35	15	11	20	28	14	31	49	26	35	34	16	33	35	34	33	36	31	14
LOC120809312	2025	2697	2274	1995	2448	2500	2721	1869	1453	2552	1644	1573	2121	2061	2913	2523	3194	3393	2598	2165	2374	1161	1827	1496
ccnb2	326	279	254	142	199	263	351	311	191	219	170	222	370	206	308	247	343	282	264	211	215	127	139	88
kmt5b	2716	3539	2808	3149	2924	3205	2871	2644	2308	3226	2709	2807	3529	2967	3100	3080	3523	3730	3391	3041	3458	2877	2895	2738
pole3	255	316	287	262	253	264	341	362	317	379	310	335	265	298	275	273	226	267	392	336	360	250	285	189
rpl12	28192	37921	28338	32207	29921	30240	26307	29213	21117	28099	21164	27260	33908	25693	26375	23642	26743	27790	30234	25155	27617	21714	22393	19194
LOC120813886	10	17	12	5	7	3	2	14	6	5	10	10	7	9	4	3	8	14	4	7	11	10	12	12
LOC120813896	30	41	34	36	42	35	44	60	33	68	26	65	47	33	35	26	25	29	35	36	54	42	38	28
LOC120809161	13	12	21	17	16	30	22	17	9	30	15	29	35	30	29	27	22	18	22	15	17	29	34	9
LOC120809436	17	2	36	23	7	19	18	0	51	44	2	6	38	10	8	12	40	5	55	23	24	16	13	8
LOC120809404	3369	4395	3088	2784	2923	3553	3903	3425	2387	4083	3141	3062	3652	3141	3255	2802	4136	3587	4059	3345	4119	4064	3273	3041
nqo1	687	1273	531	101	1551	1334	2218	3310	6535	1806	3878	1087	768	2446	3565	1514	296	2092	1208	902	3201	900	314	102
LOC120809139	578	1245	861	417	1476	1063	932	203	348	913	434	598	1083	1392	2342	586	682	2436	998	337	919	511	632	303
ppfia1	6194	7351	6348	6156	6290	6447	6116	5992	4760	7513	5392	5693	7106	6493	6008	6172	7317	7989	6975	5888	7323	5816	5395	5195
LOC120809189	6259	8244	7845	6681	6973	8178	8381	10451	8437	9331	10108	9646	6896	6479	6772	6024	6394	6706	7818	7708	9422	6632	7319	5682
LOC120809091	564	1067	856	851	770	787	1158	736	561	958	695	528	735	584	609	788	659	762	1173	799	951	872	941	785
LOC120809128	230	360	258	307	276	241	328	207	151	319	186	191	213	206	174	237	165	246	391	266	337	271	315	268
LOC120808853	6038	7235	4961	7011	6744	6220	6530	5678	5408	8148	5858	6486	6679	5811	5095	6645	7238	6520	8266	7372	7231	6785	6979	6620
LOC120809484	15	11	14	12	13	13	15	6	15	12	14	3	18	9	15	19	25	18	18	14	10	16	9	3
LOC120809358	5	14	14	17	17	31	30	21	7	17	8	22	12	10	8	9	28	12	13	13	28	19	19	14
LOC120809237	1576	2075	2111	1727	1531	1953	1698	1969	1164	1371	1495	1431	2094	1321	1457	1212	1862	1613	1091	1003	1496	1011	1048	836
LOC120809431	59	86	79	108	96	74	136	81	97	204	77	76	141	127	58	98	176	74	108	107	98	118	177	89
LOC120809173	29	50	30	38	53	41	89	23	19	58	35	47	39	25	42	37	35	41	44	32	40	27	25	41
si:ch211-71n6.4	1112	1215	1263	1211	1133	1027	1244	1193	955	1096	1023	1121	1353	1201	1433	1260	1437	1304	1644	1260	1512	1379	1243	1145
large2	990	1155	1043	1145	1154	1143	1044	1162	792	1297	986	1125	1284	1020	1060	985	1011	1182	1642	1232	1414	1245	1271	1004
gpn1	2348	3102	2554	2645	2537	2566	2542	2814	2013	2915	2240	2765	2920	2277	2260	2274	2498	1823	2841	2451	2828	2299	2620	1869
il17a/f2	25	13	20	20	65	42	32	5	29	24	13	13	9	8	3	2	12	11	19	7	19	14	8	19
LOC120809417	227	270	310	284	251	251	210	222	128	242	168	188	430	332	394	423	276	365	438	356	279	316	300	259
vps13c	9557	11946	9486	10265	10302	9401	10042	9641	8543	11792	9325	9739	10381	8626	8226	9972	10165	10456	11481	9905	10729	9770	9154	7496
LOC120809389	3	6	13	2	4	12	1	11	7	15	6	8	12	3	4	1	1	0	7	8	16	6	10	5
LOC120808702	55	34	18	13	82	26	44	18	39	40	44	98	310	66	95	85	94	150	175	252	246	364	199	123
rnmt	1295	1369	875	1037	911	933	1501	1593	1035	1619	1191	1345	1792	1142	1302	1093	1400	995	1009	1608	1483	1157	1528	1284
gtf2a2	733	975	843	687	712	776	701	789	543	860	703	720	856	737	763	710	850	700	831	728	794	583	771	562
LOC120809245	124	143	161	75	83	95	142	99	97	132	113	130	211	225	201	211	72	183	182	166	179	154	157	89
kifc3	814	930	946	755	794	890	753	770	464	638	591	744	1004	613	708	1002	984	523	832	899	475	717	822	573
katnb1	1785	2403	2028	1914	1919	2150	2315	2181	1630	2409	1895	2101	2338	2405	1721	1945	2096	2152	2129	2093	2253	2405	2318	1889
cog8	2019	2128	1782	1753	1605	2087	2168	2072	1794	2119	1722	1980	2021	1938	1962	1886	2015	2203	2246	1945	2472	1772	1747	1465
nob1	3191	4015	3267	3587	3152	3449	3289	3892	2616	3727	3005	3776	4188	2975	3147	2996	2978	2997	3973	3205	3884	3061	3685	2794
wdr59	3950	5196	4134	4815	4379	4475	3938	3993	3127	4204	3119	3403	5177	4934	4018	3962	6040	4888	5079	3923	4410	4915	4354	3880
gpatch1	4283	4850	4036	3957	4104	4142	3743	3907	3128	4477	3390	4029	3699	3115	3425	3556	3949	3993	4437	3558	4091	3139	3299	2652
cebpa	586	685	678	582	504	568	380	312	249	322	320	333	1187	764	820	767	788	888	878	592	736	565	583	384
cebpg	1133	1487	1227	1291	1143	1165	1321	1578	1427	1472	1180	1231	1360	1005	1150	1040	1315	1235	1326	1110	1484	1065	1058	903
fhod1	4162	5432	4919	5473	4833	4567	4315	5319	4036	5827	4273	4577	5517	3795	4302	4787	4758	4170	5496	5093	4439	4255	5453	3387
slc9a5	134	173	160	138	143	121	103	180	154	164	137	168	194	166	472	200	150	170	216	161	189	149	179	161
plekhg4	428	793	609	583	589	648	179	321	220	198	192	266	776	712	385	680	366	626	358	399	222	370	327	190
LOC120831392	31	233	117	149	217	123	221	197	168	143	130	214	186	150	126	148	194	170	146	164	244	153	192	161
LOC120831382	4760	6475	5107	5219	5035	5465	5214	6207	4581	6132	5043	5606	5710	5140	5346	5505	5268	5412	6465	5375	5963	4878	5362	4164
LOC120831428	20	24	13	25	32	16	12	5	6	18	16	16	35	32	15	40	36	21	19	30	28	64	29	17
hsd11b2	883	1194	884	963	913	831	523	350	306	690	320	335	825	808	883	733	705	1057	1014	746	959	660	745	715
zdhhc1	403	456	371	400	369	432	360	430	328	415	303	370	425	422	421	463	384	376	465	424	419	434	419	190
tppp3	475	701	600	457	466	566	186	187	277	244	160	205	618	734	712	619	252	366	548	218	285	212	211	242
LOC120815844	3038	5271	4252	3947	3270	4140	4143	5152	3815	4593	3861	3738	5543	4221	3541	4364	5026	4751	4491	3269	4982	4015	4125	3695
si:ch73-71c20.5	422	509	383	475	379	379	353	335	260	403	303	351	499	435	389	411	483	415	486	397	421	302	444	325
mcm6	937	879	715	690	960	741	1662	2299	1707	1868	1830	2103	975	1002	1182	931	1022	836	1498	1901	1776	905	1160	636
LOC120816637	3201	4720	3551	2253	1879	3557	4285	5375	2230	3096	3107	2316	2618	1533	3205	1703	3327	2284	2605	2218	3686	2894	2160	2686
si:ch211-227n13.3	98	150	140	115	80	130	100	148	80	119	111	112	121	122	77	101	121	77	109	105	117	83	84	61
LOC120816255	1585	2269	1781	1315	1193	1654	1932	1221	1093	2163	1430	1064	1609	1668	2726	2106	2422	2488	1779	1824	3413	1816	2033	1554
ndufb3	1798	2370	1679	1594	1591	1709	2289	2079	1571	2249	1888	2129	1932	1785	1868	1763	1778	1706	2251	1959	2436	1813	2199	1387
pecr	587	786	506	1310	558	647	509	700	345	637	389	498	775	614	807	676	660	710	819	611	682	696	635	486
rpl37a	15479	19536	14539	14412	14705	15644	16689	17439	13170	15708	13798	17072	18167	14661	15943	14041	15977	15661	16791	14090	16996	12903	13590	10297
cfap410	301	220	287	297	99	139	195	251	106	137	144	143	172	124	158	194	174	177	218	145	166	120	130	93
orc2	438	488	312	330	351	339	568	679	470	624	531	634	421	400	423	317	347	263	526	588	601	347	455	310
zgc:162816	105	95	78	120	70	73	157	100	57	70	82	107	118	201	106	110	278	109	165	170	154	189	188	81
col6a2	4338	5416	5826	3515	4455	5239	3313	1837	2078	2563	2025	3378	9190	7584	11328	12238	4638	10085	7439	5857	4292	6260	4130	4372
col6a1	10861	11909	12577	11393	10292	11049	8713	7641	6267	9768	6563	7108	15453	14204	21332	20837	11356	18770	17364	14543	12598	14218	12363	11685
LOC120815581	777	1151	913	831	945	884	861	850	713	1146	745	826	957	903	858	786	987	926	1085	866	1023	842	930	727
zgc:171422	205	242	223	181	188	237	244	234	166	253	141	206	279	170	218	185	300	216	189	195	236	172	219	185
LOC120816504	10	31	26	20	12	20	23	29	13	32	44	32	34	25	18	34	36	17	41	53	33	24	37	23
[truncated: 17,937 more rows]
