# Supplementary material for: Intraspecific differences in tolerance to elevated pH and alkalinity in brook stickleback (Culaea inconstans) inhabiting neutral and alkaline lakes
Source: J Exp Biol. 2026 Jul 9;229(13):jeb251351. doi: 10.1242/jeb.251351 (PMC13380978; doi:10.1242/jeb.251351)
Supplement: Table S3. — Differential expression was determined for the of alkaline treatment relative to the control treatment within lake populations (Buck_Treatment, Buffalo_Treatment) and the effect of lake population (Buffalo relative to Buck) within treatments (Control_Population, Alkaline_Population), and their interaction. [file jexbio-229-251351-TableS3.csv]

	RefSeq_ID	Gene_ID	Description	Sign_Buck_Treatment_log2FoldChange	Sign_Buck_Treatment_padj	Sign_Control_Population_log2FoldChange	Sign_Control_Population_padj	Sign_Interaction_log2FoldChange	Sign_Interaction_padj	Sign_Buffalo_Treatment_log2FoldChange	Sign_Buffalo_Treatment_padj	Sign_Alkaline_Population_log2FoldChange	Sign_Alkaline_Population_padj
1	NM_001267692	cyp1c1	cytochrome P450 family 1 subfamily C polypeptide 1	-3.329	0	NA	NA	2.583	0.0012688	NA	NA	NA	NA
2	XM_040159930	slc22a16	solute carrier family 22 member 16	-2.172	0.000299035	NA	NA	NA	NA	NA	NA	NA	NA
3	XM_040160039	LOC120807723	5-hydroxytryptamine receptor 1B-like	NA	NA	NA	NA	NA	NA	NA	NA	2.118	0.000927621
4	XM_040160116	LOC120807767	apolipoprotein B-100-like	2.129	0.015490427	NA	NA	NA	NA	NA	NA	NA	NA
5	XM_040160181	LOC120807801	solute carrier family 22 member 2-like	-2.178	8.8e-07	NA	NA	NA	NA	NA	NA	NA	NA
6	XM_040160243	ankef1a	ankyrin repeat and EF-hand domain containing 1a	NA	NA	NA	NA	NA	NA	NA	NA	2.037	0.004643103
7	XM_040160288	LOC120807865	titin	NA	NA	NA	NA	NA	NA	NA	NA	3.531	6.533e-06
8	XM_040160351	si:ch211-57i17.5	usherin	3.076	0	NA	NA	NA	NA	NA	NA	NA	NA
9	XM_040160582	col10a1b	collagen, type X, alpha 1b	NA	NA	NA	NA	NA	NA	NA	NA	2.246	0
10	XM_040160603	xkr6b	XK, Kell blood group complex subunit-related family, member 6b	NA	NA	NA	NA	NA	NA	NA	NA	2.196	0.026666079
11	XM_040160674	chrna2b	cholinergic receptor, nicotinic, alpha 2b (neuronal)	2.312	0	NA	NA	NA	NA	NA	NA	NA	NA
12	XM_040160746	si:dkey-71h2.2	low density lipoprotein receptor adapter protein 1	NA	NA	NA	NA	NA	NA	NA	NA	2.152	0.005679171
13	XM_040160812	LOC120808152	polyunsaturated fatty acid lipoxygenase ALOX15B-like	3.952	0.004695916	NA	NA	NA	NA	6.733	7.877e-06	NA	NA
14	XM_040160835	gabrr1	gamma-aminobutyric acid type A receptor subunit rho1	2.056	0.000115877	NA	NA	NA	NA	NA	NA	NA	NA
15	XM_040161018	LOC120808255	protein TANC1-like	NA	NA	-3.903	1.22e-07	NA	NA	NA	NA	-4.1	3e-09
16	XM_040161113	LOC120808283	uncharacterized LOC120808283	NA	NA	2.018	0.000786496	NA	NA	NA	NA	NA	NA
17	XM_040161147	LOC120808305	cysteine-rich protein 2-like	-2.863	0.012982857	-3.021	0.033765331	NA	NA	NA	NA	NA	NA
18	XM_040161150	LOC120808316	adhesion G protein-coupled receptor F5-like	2.525	5.1e-08	2.327	1.244e-05	-2.872	0.000262954	NA	NA	NA	NA
19	XM_040161345	LOC120808429	adhesion G protein-coupled receptor F5-like	2.545	3.1e-08	2.339	9.522e-06	-2.912	0.000181242	NA	NA	NA	NA
20	XM_040161346	LOC120808430	uncharacterized LOC120808430	2.23	1.093e-05	NA	NA	-2.368	0.006169529	NA	NA	NA	NA
21	XM_040161484	LOC120808517	adhesion G protein-coupled receptor F5-like	NA	NA	NA	NA	NA	NA	NA	NA	-3.451	3e-09
22	XM_040161650	si:dkey-238o13.4	uncharacterized protein LOC560780 homolog	-3.165	0	NA	NA	2.499	0.000148817	NA	NA	2.726	0
23	XM_040161763	nqo1	NAD(P)H dehydrogenase, quinone 1	NA	NA	NA	NA	-2.69	0.038203981	NA	NA	NA	NA
24	XM_040161775	il17a/f2	interleukin 17a/f2	NA	NA	-2.169	0.000643149	NA	NA	NA	NA	NA	NA
25	XM_040161788	LOC120808702	transmembrane protease serine 9-like	NA	NA	NA	NA	NA	NA	NA	NA	2.208	2.214e-06
26	XM_040162855	muc2.1	mucin 2.1	2.646	0.002952314	NA	NA	NA	NA	NA	NA	NA	NA
27	XM_040162960	iqub	IQ motif and ubiquitin domain containing	NA	NA	-2.039	0.000705705	NA	NA	NA	NA	-2.757	2.46e-07
28	XM_040163286	LOC120809466	metallothionein B	3.15	0	NA	NA	NA	NA	2.171	0	NA	NA
29	XM_040163446	zgc:101540	hsFATP2a ACSVL like domain-containing protein	2.264	0	NA	NA	NA	NA	NA	NA	NA	NA
30	XM_040163509	LOC120809593	L-lactate dehydrogenase C chain	2.212	6.248e-06	NA	NA	NA	NA	NA	NA	NA	NA
31	XM_040163571	rag1	recombination activating 1	3.881	0.00246594	4.237	0.005748242	NA	NA	NA	NA	NA	NA
32	XM_040163599	LOC120809641	uncharacterized LOC120809641	2.203	0	NA	NA	NA	NA	NA	NA	NA	NA
33	XM_040163728	spam1	sperm adhesion molecule 1	-3.137	0	NA	NA	2.584	0.000391328	NA	NA	2.285	5.56e-07
34	XM_040163741	LOC120809723	interleukin-17C-like	2.819	8.5e-08	NA	NA	NA	NA	NA	NA	-2.145	2.807e-05
35	XM_040163771	LOC120809740	uncharacterized LOC120809740	2.094	0.007296212	NA	NA	NA	NA	NA	NA	NA	NA
36	XM_040163785	LOC120809750	transcription factor Maf-like	-2.518	0	NA	NA	2.202	0.00068724	NA	NA	NA	NA
37	XM_040163790	ca12	carbonic anhydrase XII	NA	NA	NA	NA	NA	NA	NA	NA	2.293	4.194e-06
38	XM_040163878	grm8b	glutamate receptor, metabotropic 8b	NA	NA	3.131	0.002806008	NA	NA	NA	NA	3.751	4.0563e-05
39	XM_040163954	LOC120809841	beta-1,3-galactosyl-O-glycosyl-glycoprotein beta-1,6-N-acetylglucosaminyltransferase 3-like	2.158	2.6176e-05	NA	NA	NA	NA	NA	NA	NA	NA
40	XM_040163955	LOC120809842	beta-1,3-galactosyl-O-glycosyl-glycoprotein beta-1,6-N-acetylglucosaminyltransferase 3-like	2.247	9.02e-07	NA	NA	NA	NA	NA	NA	NA	NA
41	XM_040163996	igdcc3	immunoglobulin superfamily, DCC subclass, member 3	NA	NA	2.759	0.000526078	-2.724	0.025327608	-2.583	0.000428913	NA	NA
42	XM_040164058	nts	neurotensin	2.417	0.000650282	NA	NA	-3.057	0.012874805	NA	NA	NA	NA
43	XM_040164077	LOC120809937	polyunsaturated fatty acid lipoxygenase ALOX15B-like	3.497	0.031282933	NA	NA	NA	NA	6.528	0.000190966	NA	NA
44	XM_040164347	LOC120810086	cleft lip and palate transmembrane protein 1-like protein	2.233	0.00010237	NA	NA	NA	NA	NA	NA	NA	NA
45	XM_040164363	foxr1	forkhead box R1	2.157	0	NA	NA	NA	NA	NA	NA	NA	NA
46	XM_040164518	si:dkey-65b12.6	IgGFc-binding protein	NA	NA	NA	NA	NA	NA	-2.832	6.4e-08	NA	NA
47	XM_040164589	LOC120810224	carcinoembryonic antigen-related cell adhesion molecule 1-like	2.026	1.07e-07	NA	NA	NA	NA	NA	NA	NA	NA
48	XM_040164619	dhcr7	7-dehydrocholesterol reductase	2.246	0	NA	NA	NA	NA	NA	NA	NA	NA
49	XM_040164697	LOC120810283	hepcidin antimicrobial peptide	2.786	2.226e-06	NA	NA	NA	NA	2.077	0.000702199	NA	NA
50	XM_040164740	irgq2	immunity-related GTPase family, q2	NA	NA	NA	NA	NA	NA	NA	NA	2.523	0.020150682
51	XM_040164782	fdps	farnesyl diphosphate synthase (farnesyl pyrophosphate synthetase, dimethylallyltranstransferase, geranyltranstransferase)	3.185	0	NA	NA	NA	NA	NA	NA	NA	NA
52	XM_040164885	LOC120810384	meprin A subunit beta-like	5.117	1.8925e-05	NA	NA	NA	NA	4.014	0.00226442	NA	NA
53	XM_040165015	sqlea	squalene epoxidase a	4.786	0	NA	NA	NA	NA	2.872	0	NA	NA
54	XM_040165168	LOC120810554	uncharacterized LOC120810554	-2.44	0.031124388	NA	NA	NA	NA	NA	NA	NA	NA
55	XM_040165444	si:ch211-269k10.4	uncharacterized protein LOC100150242 homolog	-2.372	2e-09	NA	NA	NA	NA	NA	NA	NA	NA
56	XM_040165503	LOC120810702	uncharacterized LOC120810702	2.063	0.000279926	NA	NA	NA	NA	NA	NA	NA	NA
57	XM_040165637	pklr	pyruvate kinase L/R	NA	NA	NA	NA	NA	NA	NA	NA	2.397	0.001679462
58	XM_040165939	hoxa2b	homeobox A2b	NA	NA	2.453	0.021128882	NA	NA	NA	NA	NA	NA
59	XM_040166297	LOC120811125	sialic acid-binding Ig-like lectin 13	-2.711	4.88e-07	NA	NA	NA	NA	NA	NA	NA	NA
60	XM_040166354	pmvk	phosphomevalonate kinase	2.506	0	NA	NA	NA	NA	NA	NA	NA	NA
61	XM_040166392	LOC120811183	meprin A subunit beta-like	7.512	7.455e-06	NA	NA	NA	NA	3.634	0.041616669	NA	NA
62	XM_040166473	LOC120811225	NACHT, LRR and PYD domains-containing protein 1 homolog	2.06	0.000624724	NA	NA	-2.257	0.035530476	NA	NA	NA	NA
63	XM_040166483	LOC120811229	potassium voltage-gated channel subfamily E member 3-like	2.504	0.002288314	NA	NA	NA	NA	NA	NA	NA	NA
64	XM_040166498	tg	thyroglobulin	-2.485	0.021107716	NA	NA	NA	NA	NA	NA	NA	NA
65	XM_040166526	LOC120811307	caspase recruitment domain-containing protein 8-like	2.004	0.035421378	NA	NA	NA	NA	NA	NA	NA	NA
66	XM_040166598	idi1	isopentenyl-diphosphate delta isomerase 1	2.153	0	NA	NA	NA	NA	NA	NA	NA	NA
67	XM_040166769	ccl20b	chemokine (C-C motif) ligand 20b	NA	NA	NA	NA	-2.017	0.000375486	NA	NA	NA	NA
68	XM_040166804	LOC100190881	cytochrome P450 1A1	NA	NA	NA	NA	2.268	0.001629052	NA	NA	NA	NA
69	XM_040166814	pks1	polyketide synthase 1	2.694	0.001101977	2.556	0.011184321	NA	NA	NA	NA	NA	NA
70	XM_040166868	LOC120811487	uncharacterized LOC120811487	-2.042	0.009227923	NA	NA	NA	NA	NA	NA	NA	NA
71	XM_040166896	LOC120811510	NACHT, LRR and PYD domains-containing protein 1b allele 3-like	2.152	0.008391045	NA	NA	-2.985	0.03665486	NA	NA	NA	NA
72	XM_040166901	wdr97	WD repeat domain 97	NA	NA	-3.631	0.001181628	NA	NA	NA	NA	-4.278	1.4256e-05
73	XM_040166923	neto1l	neuropilin (NRP) and tolloid (TLL)-like 1, like	2.592	4.51e-07	2.669	4.964e-06	-2.504	0.003512271	NA	NA	NA	NA
74	XM_040166996	vstm2b	V-set and transmembrane domain containing 2B	NA	NA	2.941	3.74e-07	NA	NA	NA	NA	2.158	0.000271535
75	XM_040167102	mrc1a	mannose receptor, C type 1a	-2.018	0.00461028	NA	NA	NA	NA	NA	NA	NA	NA
76	XM_040167547	LOC120811860	ladderlectin-like	-3.64	0	NA	NA	3.022	0.000463175	NA	NA	2.232	3.8649e-05
77	XM_040167623	pdx1	pancreatic and duodenal homeobox 1	2.5	0.00139352	2.415	0.011201134	NA	NA	NA	NA	NA	NA
78	XM_040167800	sspo	SCO-spondin	NA	NA	NA	NA	NA	NA	NA	NA	2.214	0.000240743
79	XM_040167825	LOC120812045	NACHT, LRR and PYD domains-containing protein 1b allele 2-like	2.695	0.000135378	2.212	0.010990566	-3.656	0.002233996	NA	NA	NA	NA
80	XM_040167826	LOC120812046	caspase recruitment domain-containing protein 8-like	2.252	0.012426316	NA	NA	-3.21	0.041570406	NA	NA	NA	NA
81	XM_040167922	LOC120812094	TNFAIP3-interacting protein 1-like	2.848	9.3331e-05	NA	NA	NA	NA	NA	NA	NA	NA
82	XM_040167941	LOC120812110	ladderlectin-like	NA	NA	NA	NA	NA	NA	NA	NA	2.14	0.014418535
83	XM_040167969	LOC120812178	G2/M phase-specific E3 ubiquitin-protein ligase-like	NA	NA	-2.031	0.006499211	NA	NA	NA	NA	NA	NA
84	XM_040168333	gch1	GTP cyclohydrolase 1	2.484	0	NA	NA	NA	NA	NA	NA	NA	NA
85	XM_040168652	LOC120812538	metallothionein B-like	3.593	0	NA	NA	NA	NA	2.118	3.267e-06	NA	NA
86	XM_040169065	LOC120812857	uncharacterized LOC120812857	NA	NA	4.196	0.003051109	NA	NA	NA	NA	5.628	8.376e-06
87	XM_040169095	LOC120812900	uncharacterized LOC120812900	NA	NA	2.281	0.017767844	NA	NA	NA	NA	2.471	0.003668012
88	XM_040169138	LOC120812994	uncharacterized LOC120812994	-4.128	0	NA	NA	3.573	0.000361193	NA	NA	2.719	1.5781e-05
89	XM_040169308	LOC120813275	ATPase family AAA domain-containing protein 2-like	NA	NA	-3.118	0.024484866	NA	NA	NA	NA	NA	NA
90	XM_040169331	LOC120813354	myoblast determination protein 1 homolog 1-like	-2.136	2.963e-06	NA	NA	NA	NA	NA	NA	NA	NA
91	XM_040169358	LOC120813476	salivary glue protein Sgs-3-like	-2.343	1e-09	NA	NA	NA	NA	NA	NA	NA	NA
92	XM_040169400	LOC120813523	caspase-3-like	5.812	0	NA	NA	-3.234	0.021007496	2.578	0.002479	NA	NA
93	XM_040169467	LOC120813816	transcobalamin-1-like	2.302	0.00027423	NA	NA	-2.333	0.039618272	NA	NA	NA	NA
94	XM_040169479	LOC120813839	ecto-ADP-ribosyltransferase 5-like	-3.537	2.0815e-05	NA	NA	NA	NA	NA	NA	2.46	0.007309088
95	XM_040169495	LOC120813873	T-cell ecto-ADP-ribosyltransferase 1-like	-3.155	0.00024897	NA	NA	NA	NA	NA	NA	2.274	0.017205746
96	XM_040169642	LOC120814237	moronecidin-like	-3.867	0	NA	NA	3.073	0.000403537	NA	NA	2.648	1.521e-06
97	XM_040169680	LOC120814276	major histocompatibility complex class I-related gene protein-like	NA	NA	NA	NA	NA	NA	NA	NA	-2.201	0.000285996
98	XM_040169747	LOC120814420	transmembrane protease serine 6-like	NA	NA	-2.273	0.004272629	NA	NA	NA	NA	NA	NA
99	XM_040169759	LOC120814489	3-hydroxy-3-methylglutaryl-coenzyme A reductase-like	3.924	0	NA	NA	NA	NA	NA	NA	NA	NA
100	XM_040169815	nkx6.1	NK6 homeobox 1	NA	NA	NA	NA	NA	NA	2.472	0.000741191	NA	NA
101	XM_040169965	dhcr24	24-dehydrocholesterol reductase	2.789	0	NA	NA	NA	NA	NA	NA	NA	NA
102	XM_040169980	cts12	cathepsin 12	NA	NA	NA	NA	2.693	0.039287882	2.717	0.000574079	2.048	0.008969257
103	XM_040169981	LOC120814887	ladderlectin-like	-3.505	0	NA	NA	2.822	0.002457863	NA	NA	2.161	0.000232643
104	XM_040169984	LOC120814891	ladderlectin-like	-4.196	0	NA	NA	3.612	3.3989e-05	NA	NA	2.805	1.342e-06
105	XM_040170034	cacna1fb	calcium channel, voltage-dependent, L type, alpha 1F subunit	NA	NA	NA	NA	-3.36	0.036337146	NA	NA	-2.693	0.005189179
106	XM_040170043	cxxc1a	CXXC finger protein 1a	NA	NA	-2.522	0	NA	NA	NA	NA	-2.275	0
107	XM_040170060	LOC120814980	nestin-like	2.621	3.4e-08	NA	NA	NA	NA	NA	NA	NA	NA
108	XM_040170076	LOC120814990	immunoglobulin lambda-1 light chain-like	NA	NA	NA	NA	NA	NA	NA	NA	2.675	1.18e-07
109	XM_040170096	LOC120815001	junctophilin-3-like	5.105	6.419e-06	NA	NA	NA	NA	NA	NA	-2.927	0.010479193
110	XM_040170148	LOC120815135	ladderlectin-like	-2.444	1.785e-06	NA	NA	2.364	0.007959166	NA	NA	NA	NA
111	XM_040170246	LOC120815257	3-hydroxy-3-methylglutaryl-coenzyme A reductase-like	4.098	0	NA	NA	-2.153	3.7e-08	NA	NA	NA	NA
112	XM_040170296	LOC120815501	chondroitin proteoglycan 2-like	-4.3	0	NA	NA	NA	NA	-3.379	1.943e-06	NA	NA
113	XM_040170297	LOC120815502	chondroitin proteoglycan 2-like	-4.307	0	NA	NA	NA	NA	-2.609	0.000483274	NA	NA
114	XM_040170348	ccdc39	coiled-coil domain containing 39	2.586	0	NA	NA	NA	NA	NA	NA	NA	NA
115	XM_040170566	grm5b	glutamate receptor, metabotropic 5b	NA	NA	2.153	0.021468087	NA	NA	-2.343	0.005008635	NA	NA
116	XM_040170619	myoc	myocilin	NA	NA	NA	NA	NA	NA	2.066	2e-09	NA	NA
117	XM_040170862	LOC120815840	ankyrin repeat domain-containing protein 33B-like	2.44	0.00026419	NA	NA	-2.45	0.041354095	NA	NA	NA	NA
118	XM_040170881	LOC120815849	V-type proton ATPase subunit d 1-like	NA	NA	3.541	4.701e-06	-2.78	0.025260689	-3.144	1.4179e-05	NA	NA
119	XM_040170904	LOC120815865	serine/threonine-protein kinase DCLK1-like	2.083	0.000988453	NA	NA	NA	NA	NA	NA	NA	NA
120	XM_040171062	LOC120815941	phosphatidylinositol 4-phosphate 5-kinase type-1 gamma-like	3.004	0	NA	NA	NA	NA	NA	NA	NA	NA
121	XM_040171209	si:rp71-39b20.4	potassium voltage-gated channel subfamily V member 2	3.001	2.9915e-05	NA	NA	NA	NA	2.159	0.001699808	NA	NA
122	XM_040171213	LOC120816009	calcium/calmodulin-dependent 3',5'-cyclic nucleotide phosphodiesterase 1A-like	NA	NA	NA	NA	5.216	0.000198494	4.664	7.5e-08	5.346	1e-09
123	XM_040171297	dhrs1	dehydrogenase/reductase (SDR family) member 1	2.422	0	NA	NA	NA	NA	NA	NA	NA	NA
124	XM_040171394	LOC120816079	phosducin-like	2.311	8.331e-06	NA	NA	-2.003	0.031963182	NA	NA	NA	NA
125	XM_040171497	hsd17b7	hydroxysteroid (17-beta) dehydrogenase 7	2.157	0	NA	NA	NA	NA	NA	NA	NA	NA
126	XM_040171533	LOC120816145	low-density lipoprotein receptor-related protein 8-like	NA	NA	-2.845	0.013360434	NA	NA	NA	NA	-3.408	0.000549773
127	XM_040171559	LOC120816157	inhibin beta E chain	NA	NA	NA	NA	NA	NA	2.02	1.7736e-05	NA	NA
128	XM_040171666	rnf182	ring finger protein 182	NA	NA	NA	NA	NA	NA	2.03	8.0857e-05	NA	NA
129	XM_040171722	grk7a	G protein-coupled receptor kinase 7a	NA	NA	-4.011	0.030152289	NA	NA	NA	NA	-3.977	0.013531966
130	XM_040171735	gfi1aa	growth factor independent 1A transcription repressor a	-3.118	0	NA	NA	2.487	0.0005438	NA	NA	2.197	1.395e-06
131	XM_040171858	hhatla	hedgehog acyltransferase like, a	-2.038	2e-09	NA	NA	NA	NA	NA	NA	NA	NA
132	XM_040171939	LOC120816381	protein shisa-like-2A	NA	NA	-5.382	0.00034709	NA	NA	NA	NA	-4.814	0.000519966
133	XM_040172021	si:ch73-170d6.2	uncharacterized si:ch73-170d6.2	NA	NA	9.858	6.354e-06	NA	NA	NA	NA	5.718	0.005699497
134	XM_040172062	LOC120816455	bestrophin-4-like	NA	NA	-3.243	0.000518711	NA	NA	NA	NA	-4.278	5.8e-08
135	XM_040172134	LOC120816495	protein lifeguard 1-like	NA	NA	-3.762	0	NA	NA	NA	NA	-3.334	8e-09
136	XM_040172138	LOC120816497	protein lifeguard 1-like	NA	NA	NA	NA	NA	NA	-2.61	0.001996165	NA	NA
137	XM_040172249	slc4a2a	solute carrier family 4 member 2a	NA	NA	NA	NA	2.428	0.018159914	2.512	3.4946e-05	4.024	0
138	XM_040172253	LOC120816554	dnaJ homolog subfamily C member 5-like	NA	NA	NA	NA	NA	NA	2.036	0.015099933	3.46	4.8273e-05
139	XM_040172300	dhrs12la	dehydrogenase/reductase 12-like a	2.074	0.000225249	NA	NA	NA	NA	NA	NA	NA	NA
140	XM_040172314	ap1s3a	adaptor related protein complex 1 subunit sigma 3a	NA	NA	-3.507	1e-09	NA	NA	NA	NA	-2.443	8.653e-06
141	XM_040172417	LOC120816646	acyl-CoA-binding domain-containing protein 5-B-like	NA	NA	2.09	0.007728226	NA	NA	NA	NA	NA	NA
142	XM_040172468	LOC120816670	immunoglobulin lambda-1 light chain-like	NA	NA	2.247	0.000383395	NA	NA	NA	NA	NA	NA
143	XM_040172588	LOC120816906	4-galactosyl-N-acetylglucosaminide 3-alpha-L-fucosyltransferase 9-like	NA	NA	NA	NA	NA	NA	NA	NA	-3.835	3.1732e-05
144	XM_040172708	gdf9	growth differentiation factor 9	4.541	0	2.13	0.026850626	NA	NA	2.338	0.000109066	NA	NA
145	XM_040172709	sowahab	sosondowah ankyrin repeat domain family member Ab	3.135	0	NA	NA	-2.441	0.003369042	NA	NA	NA	NA
146	XM_040172784	LOC120817030	endonuclease domain-containing 1 protein-like	-2.744	0	NA	NA	2.528	0.000262954	NA	NA	2.301	1.89e-07
147	XM_040172821	LOC120817054	DNA damage-inducible transcript 4-like protein	2.437	0	NA	NA	NA	NA	NA	NA	NA	NA
148	XM_040173010	LOC120817145	4-galactosyl-N-acetylglucosaminide 3-alpha-L-fucosyltransferase 9-like	NA	NA	NA	NA	NA	NA	NA	NA	-3.053	2.377e-06
149	XM_040173280	LOC120817266	uncharacterized LOC120817266	NA	NA	NA	NA	NA	NA	2.187	0.020514977	NA	NA
150	XM_040173307	c1galt1c1	C1GALT1-specific chaperone 1	2.289	0	NA	NA	NA	NA	NA	NA	NA	NA
151	XM_040173313	urp1	urotensin-related peptide 1	4.092	3.32e-07	NA	NA	NA	NA	2.055	0.025837574	NA	NA
152	XM_040173583	LOC120817397	anoctamin-4	NA	NA	2.119	0.01957706	NA	NA	NA	NA	NA	NA
153	XM_040173634	glt8d2	glycosyltransferase 8 domain containing 2	NA	NA	NA	NA	NA	NA	2.045	0.005600792	2.477	0.000433548
154	XM_040173678	LOC120817439	endonuclease domain-containing 1 protein-like	-2.468	7e-09	NA	NA	2.268	0.001772805	NA	NA	2.066	5.97e-06
155	XM_040174140	LOC120817684	zona pellucida-like domain-containing protein 1	3.455	1e-09	NA	NA	NA	NA	2.062	0.000270171	NA	NA
156	XM_040174417	glrbb	glycine receptor, beta b	NA	NA	-3.646	0.012705672	NA	NA	NA	NA	-2.814	0.031702187
157	XM_040174461	fosl1a	FOS like 1, AP-1 transcription factor subunit a	2.903	1.24e-07	NA	NA	NA	NA	NA	NA	NA	NA
158	XM_040174501	tmem97	transmembrane protein 97	2.882	0	NA	NA	NA	NA	NA	NA	NA	NA
159	XM_040174503	myf5	myogenic factor 5	-2.245	4e-09	NA	NA	NA	NA	NA	NA	NA	NA
160	XM_040174593	LOC120817920	C-X-C chemokine receptor type 5	NA	NA	2.449	0.006221373	NA	NA	NA	NA	NA	NA
161	XM_040174625	LOC120817939	endonuclease domain-containing 1 protein-like	-2.621	3.337e-06	NA	NA	2.747	0.003516649	NA	NA	2.439	4.649e-05
162	XM_040174628	LOC120817943	solute carrier family 25 member 53-like	NA	NA	NA	NA	NA	NA	NA	NA	-2.687	0.001468297
163	XM_040174685	LOC120817977	tumor necrosis factor ligand superfamily member 13B-like	-2.332	2.0708e-05	NA	NA	NA	NA	NA	NA	2.265	9.0846e-05
164	XM_040174706	LOC120817992	uncharacterized LOC120817992	NA	NA	NA	NA	NA	NA	-2.042	0.013482479	NA	NA
165	XM_040174750	nsdhl	NAD(P) dependent steroid dehydrogenase-like	2.477	0	NA	NA	NA	NA	NA	NA	NA	NA
166	XM_040174814	il22	interleukin 22	4.661	3e-09	NA	NA	-3.593	0.009930389	NA	NA	NA	NA
167	XM_040174852	LOC120818085	paired box protein Pax-5-like	NA	NA	-3.151	0.001636942	NA	NA	NA	NA	-4.862	1.0697e-05
168	XM_040174860	col7a1l	collagen type VII alpha 1-like	-2.251	6.5e-08	NA	NA	NA	NA	NA	NA	NA	NA
169	XM_040174884	pdzrn4	PDZ domain containing ring finger 4	NA	NA	-2.109	4.098e-06	NA	NA	NA	NA	NA	NA
170	XM_040175064	LOC120818186	uncharacterized LOC120818186	NA	NA	2.48	0.019756348	NA	NA	NA	NA	2.236	0.017986152
171	XM_040175085	LOC120818200	NXPE family member 3-like	NA	NA	-2.47	0	NA	NA	NA	NA	NA	NA
172	XM_040175187	LOC120818255	PLAC8-like protein 1	NA	NA	-2.22	4.69e-07	NA	NA	NA	NA	-2.372	9e-09
173	XM_040175262	LOC120818301	4-galactosyl-N-acetylglucosaminide 3-alpha-L-fucosyltransferase 9-like	NA	NA	NA	NA	NA	NA	NA	NA	-2.01	0.010097874
174	XM_040175293	guca1a	guanylate cyclase activator 1A	NA	NA	3.58	9.7246e-05	NA	NA	NA	NA	2.365	0.001020313
175	XM_040175429	LOC120818389	thymidine phosphorylase	NA	NA	3.4	0	NA	NA	NA	NA	2.91	5e-09
176	XM_040175442	pmt	phosphoethanolamine methyltransferase	2.298	2.716e-06	NA	NA	-2.016	0.020899716	NA	NA	NA	NA
177	XM_040175444	ddx4	DEAD (Asp-Glu-Ala-Asp) box polypeptide 4	-6.686	1.286e-06	NA	NA	NA	NA	-4.063	0.009294518	NA	NA
178	XM_040175708	LOC120818852	NADPH oxidase organizer 1-like	2.373	0.007556591	2.88	0.006398056	-4.405	0.002941444	-2.031	0.043282418	NA	NA
179	XM_040175857	ccr10	chemokine (C-C motif) receptor 10	-2.343	2.8844e-05	NA	NA	NA	NA	NA	NA	NA	NA
180	XM_040175866	LOC120818946	testicular acid phosphatase homolog	NA	NA	NA	NA	3.668	0.007925438	2.954	0.00039585	4.526	3.8e-08
181	XM_040175886	LOC120818959	dual specificity phosphatase 29-like	-2.001	0.002074784	NA	NA	NA	NA	NA	NA	NA	NA
182	XM_040176162	LOC120819076	nucleolar and coiled-body phosphoprotein 1-like	NA	NA	NA	NA	NA	NA	NA	NA	3.143	2.77e-06
183	XM_040176262	ca15b	carbonic anhydrase XVb	NA	NA	NA	NA	-2.905	0.001098182	NA	NA	-2.532	3.891e-06
184	XM_040176331	LOC120819170	tumor necrosis factor receptor superfamily member 13B	NA	NA	NA	NA	NA	NA	NA	NA	2.1	7.2296e-05
185	XM_040176450	LOC120819235	rho-related GTP-binding protein RhoN-like	NA	NA	2.044	0.028669242	NA	NA	NA	NA	NA	NA
186	XM_040176595	cfap221	cilia and flagella associated protein 221	NA	NA	NA	NA	NA	NA	3.601	0	NA	NA
187	XM_040176620	LOC120819327	cadherin-related family member 1-like	NA	NA	NA	NA	NA	NA	2.035	2.37e-07	NA	NA
188	XM_040176747	nrxn1a	neurexin 1a	NA	NA	4.547	7.195e-06	NA	NA	NA	NA	3.287	0.000514095
189	XM_040176880	b3gnt2l	UDP-GlcNAc:betaGal beta-1,3-N-acetylglucosaminyltransferase 2, like	2.095	2.7e-08	NA	NA	-2.387	0.000188395	NA	NA	NA	NA
190	XM_040176892	LOC120819455	aquaporin-8-like	NA	NA	NA	NA	NA	NA	2.195	7.2414e-05	NA	NA
191	XM_040176954	LOC120819491	ubiquitin carboxyl-terminal hydrolase 31-like	2.222	0.002347197	NA	NA	NA	NA	NA	NA	NA	NA
192	XM_040177005	LOC120819499	N-acetyllactosaminide beta-1,3-N-acetylglucosaminyltransferase 2-like	2.044	1.591e-06	NA	NA	-2.495	0.00058145	NA	NA	NA	NA
193	XM_040177106	LOC120819571	NADPH oxidase organizer 1-like	2.435	0.006546148	2.698	0.012670304	-4.25	0.004891607	NA	NA	NA	NA
194	XM_040177125	LOC120819583	cilia- and flagella-associated protein 251-like	NA	NA	NA	NA	NA	NA	NA	NA	2.148	0.002597263
195	XM_040177301	LOC120819658	indian hedgehog B protein-like	NA	NA	NA	NA	NA	NA	-2.548	0.005284221	NA	NA
196	XM_040177304	ch25h	cholesterol 25-hydroxylase	2.133	5.62e-07	NA	NA	NA	NA	NA	NA	NA	NA
197	XM_040177371	dnah9	dynein, axonemal, heavy chain 9	-2.266	4.3453e-05	NA	NA	NA	NA	NA	NA	NA	NA
198	XM_040177411	LOC120819734	5-hydroxytryptamine receptor 3A-like	2.623	0.026319228	NA	NA	NA	NA	NA	NA	NA	NA
199	XM_040177518	LOC120819813	toll-like receptor 13	NA	NA	-2.194	0.043474809	NA	NA	NA	NA	-2.467	0.009254093
200	XM_040177586	si:dkey-21e13.3	uncharacterized protein LOC100150043 homolog	NA	NA	NA	NA	NA	NA	-2.309	0.015359212	-3.763	1.2232e-05
201	XM_040177605	gch2	GTP cyclohydrolase 2	6.603	0	NA	NA	NA	NA	5.74	0	-2.172	8.58e-07
202	XM_040177636	csdc2a	cold shock domain containing C2, RNA binding a	NA	NA	4.994	0.001181628	NA	NA	NA	NA	NA	NA
203	XM_040177643	LOC120819878	tripartite motif-containing protein 16-like protein	4.539	0.000279437	NA	NA	NA	NA	NA	NA	NA	NA
204	XM_040177902	eys	eyes shut homolog	NA	NA	NA	NA	NA	NA	NA	NA	2.017	0.048318962
205	XM_040178776	got1	glutamic-oxaloacetic transaminase 1, soluble	2.48	3.3e-08	NA	NA	NA	NA	NA	NA	NA	NA
206	XM_040178842	LOC120820730	gamma-aminobutyric acid receptor subunit pi	NA	NA	NA	NA	NA	NA	NA	NA	2.577	0.001368809
207	XM_040178992	ryr2b	ryanodine receptor 2b (cardiac)	-3.245	0.000374098	-4.165	7.5924e-05	3.654	0.026362939	NA	NA	NA	NA
208	XM_040179110	il22ra2	interleukin 22 receptor, alpha 2	2.608	0.000229795	NA	NA	NA	NA	NA	NA	NA	NA
209	XM_040179668	LOC120821270	H-2 class II histocompatibility antigen, E-S beta chain-like	-2.07	0	NA	NA	NA	NA	NA	NA	NA	NA
210	XM_040179670	LOC120821271	HLA class II histocompatibility antigen, DP alpha 1 chain-like	-2.422	0	NA	NA	NA	NA	NA	NA	NA	NA
211	XM_040179739	epoa	erythropoietin a	NA	NA	NA	NA	2.456	0.007108538	NA	NA	NA	NA
212	XM_040179892	hrh2b	histamine receptor H2b	NA	NA	NA	NA	2.034	0.038474097	NA	NA	NA	NA
213	XM_040180030	LOC120821473	short transient receptor potential channel 5-like	3.183	0.000319517	NA	NA	NA	NA	NA	NA	NA	NA
214	XM_040180199	dlg2	discs, large homolog 2 (Drosophila)	NA	NA	NA	NA	NA	NA	NA	NA	2.923	3.1e-08
215	XM_040180367	plch1	phospholipase C, eta 1	NA	NA	2.994	3.3041e-05	NA	NA	-2.274	0.000965463	NA	NA
216	XM_040180436	LOC120821624	bromodomain-containing protein 8-like	NA	NA	-2.035	0.038683296	NA	NA	NA	NA	NA	NA
217	XM_040180439	ppp3ca	protein phosphatase 3, catalytic subunit, alpha isozyme	NA	NA	2.855	0.005359861	NA	NA	NA	NA	2.938	0.001058856
218	XM_040180462	sb:cb1058	uncharacterized protein LOC394209 homolog	3.997	0	2.95	5.48e-07	-3.349	0.000124277	NA	NA	NA	NA
219	XM_040180575	LOC120821688	ladderlectin-like	-2.538	6.1238e-05	NA	NA	2.42	0.031963182	NA	NA	NA	NA
220	XM_040180650	clcn5b	chloride channel, voltage-sensitive 5b	NA	NA	NA	NA	NA	NA	NA	NA	-2.159	0.001904229
221	XM_040180765	LOC120821767	cGMP-inhibited 3',5'-cyclic phosphodiesterase A-like	NA	NA	NA	NA	NA	NA	NA	NA	2.057	0.000105149
222	XM_040180815	il12bb	interleukin 12B, b	2.024	2.45e-07	NA	NA	NA	NA	NA	NA	NA	NA
223	XM_040180831	LOC120821805	ras-related protein Rab-34-like	-2.293	0.000829674	-2.419	0.003183459	NA	NA	NA	NA	NA	NA
224	XM_040180939	LOC120821872	GTPase IMAP family member 7-like	NA	NA	2.403	0.002897656	NA	NA	NA	NA	2.011	0.005129041
225	XM_040180960	LOC120821886	GTPase IMAP family member 7-like	NA	NA	2.136	0.001367604	NA	NA	NA	NA	NA	NA
226	XM_040181000	LOC120821903	G protein-activated inward rectifier potassium channel 2-like	NA	NA	2.06	0.002644883	NA	NA	NA	NA	NA	NA
227	XM_040181060	LOC120821928	H-2 class II histocompatibility antigen, E-S beta chain-like	-2.233	0	NA	NA	NA	NA	NA	NA	NA	NA
228	XM_040181062	LOC120821929	HLA class II histocompatibility antigen, DP alpha 1 chain-like	-2.209	4e-09	NA	NA	NA	NA	NA	NA	NA	NA
229	XM_040181082	LOC120821939	sodium- and chloride-dependent GABA transporter 2-like	NA	NA	NA	NA	NA	NA	NA	NA	2.049	2.602e-06
230	XM_040181101	cfi	complement factor I	NA	NA	3.792	0.00212134	NA	NA	NA	NA	NA	NA
231	XM_040181291	timd4	T cell immunoglobulin and mucin domain containing 4	2.263	0	NA	NA	NA	NA	NA	NA	NA	NA
232	XM_040181653	LOC120822194	H-2 class II histocompatibility antigen, E-S beta chain-like	-3.105	0	NA	NA	2.135	0.002916805	NA	NA	NA	NA
233	XM_040181655	LOC120822196	HLA class II histocompatibility antigen, DP alpha 1 chain-like	-2.273	0	NA	NA	NA	NA	NA	NA	NA	NA
234	XM_040181875	LOC120822306	H-2 class II histocompatibility antigen, E-D beta chain-like	-2.242	1.8556e-05	NA	NA	NA	NA	NA	NA	NA	NA
235	XM_040181995	LOC120822375	short transient receptor potential channel 4-like	NA	NA	-2.079	0.004333949	NA	NA	NA	NA	-2.192	0.000544126
236	XM_040182071	nsg2	neuronal vesicle trafficking associated 2	NA	NA	NA	NA	NA	NA	NA	NA	2.04	9.9e-07
237	XM_040182196	LOC120822474	uncharacterized LOC120822474	-3.401	0.000473858	NA	NA	NA	NA	NA	NA	3.096	0.002919407
238	XM_040182358	LOC120822578	glutamate receptor 1-like	-2.102	0.002463191	NA	NA	NA	NA	NA	NA	NA	NA
239	XM_040182369	LOC120822590	von Willebrand factor A domain-containing protein 7-like	-2.904	0	NA	NA	NA	NA	-2.365	1.53e-07	NA	NA
240	XM_040182425	il13ra2	interleukin 13 receptor, alpha 2	-2.032	0	NA	NA	NA	NA	NA	NA	NA	NA
241	XM_040182455	LOC120822648	RLA class II histocompatibility antigen, DP alpha-1 chain-like	-2.201	0	NA	NA	NA	NA	NA	NA	NA	NA
242	XM_040182689	LOC120822771	serine protease FAM111A-like	-3.708	0.00019135	NA	NA	NA	NA	NA	NA	2.968	0.005515913
243	XM_040182714	LOC120822792	uncharacterized LOC120822792	2.314	0.011475606	NA	NA	NA	NA	NA	NA	NA	NA
244	XM_040182730	LOC120822803	lathosterol oxidase-like	3.042	0	NA	NA	NA	NA	NA	NA	NA	NA
245	XM_040182743	LOC120822813	E3 ubiquitin-protein ligase TRIM47-like	5.329	1e-09	NA	NA	NA	NA	2.481	0.007227486	NA	NA
246	XM_040182785	LOC120822842	sialoadhesin-like	-2.157	0.00153213	NA	NA	NA	NA	NA	NA	NA	NA
247	XM_040182988	panx3	pannexin 3	NA	NA	NA	NA	NA	NA	NA	NA	2.078	8e-09
248	XM_040182993	LOC120822979	ubiquitin carboxyl-terminal hydrolase 47-like	-2.277	0	NA	NA	NA	NA	-2.421	0	NA	NA
249	XM_040183016	rpgrip1	RPGR interacting protein 1	NA	NA	NA	NA	-2.705	0.011137068	NA	NA	NA	NA
250	XM_040183122	LOC120823054	uncharacterized LOC120823054	-2.101	0.006938815	NA	NA	NA	NA	NA	NA	2.003	0.015975299
251	XM_040183136	LOC120823066	endothelin-converting enzyme-like 1	5.082	4.9e-08	NA	NA	-5.33	0.000927085	NA	NA	-4.96	4.7e-07
252	XM_040183172	tm7sf2	transmembrane 7 superfamily member 2	4.101	0	NA	NA	NA	NA	2.402	0	NA	NA
253	XM_040183228	LOC120823131	uncharacterized LOC120823131	NA	NA	2.625	0.002348884	NA	NA	NA	NA	2.107	0.009673568
254	XM_040183433	arrb1	arrestin, beta 1	NA	NA	NA	NA	2.501	0.008446996	2.312	7.5045e-05	NA	NA
255	XM_040183516	LOC120823487	phospholipase A2 inhibitor and Ly6/PLAUR domain-containing protein-like	-3.455	3.273e-05	-2.808	0.004707156	NA	NA	NA	NA	NA	NA
256	XM_040183686	LOC120823577	lysosome-associated membrane glycoprotein 3	NA	NA	NA	NA	NA	NA	NA	NA	-2.503	0.008303483
257	XM_040183742	LOC120823612	uncharacterized LOC120823612	NA	NA	NA	NA	NA	NA	2.112	6.231e-06	NA	NA
258	XM_040183840	gabra5	gamma-aminobutyric acid type A receptor subunit alpha5	NA	NA	-6.378	1.9913e-05	NA	NA	NA	NA	-5.871	2.0721e-05
259	XM_040183952	LOC120823720	dual specificity protein phosphatase 22-B-like	NA	NA	-3.828	4e-08	NA	NA	NA	NA	NA	NA
260	XM_040184556	LOC120824012	collagen alpha-1(XXVIII) chain-like	NA	NA	NA	NA	NA	NA	-2.292	0.000227471	NA	NA
261	XM_040184898	lingo3a	leucine rich repeat and Ig domain containing 3a	NA	NA	2.592	0.04733903	NA	NA	NA	NA	4.075	0.000318415
262	XM_040185078	LOC120824329	OX-2 membrane glycoprotein-like	-3.65	0.000131251	NA	NA	NA	NA	NA	NA	2.351	0.02606922
263	XM_040185185	LOC120824378	uncharacterized LOC120824378	NA	NA	NA	NA	-2.378	0.014470295	-2.002	0.000917731	NA	NA
264	XM_040185216	unc119a	unc-119 homolog a (C. elegans)	NA	NA	2.042	0.000394083	NA	NA	NA	NA	NA	NA
265	XM_040185271	loxl5a	lysyl oxidase-like 5a	2.113	5.6241e-05	NA	NA	NA	NA	NA	NA	NA	NA
266	XM_040185279	LOC120824418	OX-2 membrane glycoprotein-like	-2.897	0.040922129	NA	NA	NA	NA	NA	NA	NA	NA
267	XM_040185401	odam	odontogenic, ameloblast associated	NA	NA	NA	NA	NA	NA	3.421	0.003258145	4.309	0.000107889
268	XM_040185436	tdrd7a	tudor domain containing 7 a	2.277	0	NA	NA	NA	NA	2.054	2.3e-08	NA	NA
269	XM_040185451	otol1b	otolin 1b	NA	NA	2.462	0.005565822	-2.899	0.028544812	-2.662	0.000900657	NA	NA
270	XM_040185800	rgl3a	ral guanine nucleotide dissociation stimulator-like 3a	-3.672	0	-2.151	2.897e-05	2.078	0.008436857	NA	NA	NA	NA
271	XM_040185895	LOC120824814	myeloid-associated differentiation marker-like protein 2	-3.268	4e-07	NA	NA	NA	NA	NA	NA	NA	NA
272	XM_040186059	frem3	Fras1 related extracellular matrix 3	-2.035	0	NA	NA	NA	NA	NA	NA	NA	NA
273	XM_040186248	msmo1	methylsterol monooxygenase 1	3.591	0	NA	NA	NA	NA	2.212	0	NA	NA
274	XM_040186360	LOC120825043	perforin-1-like	-3.08	0.00310173	NA	NA	NA	NA	NA	NA	NA	NA
275	XM_040186421	LOC120825069	heme oxygenase-like	-2.009	0.009102021	-2.487	0.006547621	NA	NA	NA	NA	NA	NA
276	XM_040186654	fgg	fibrinogen gamma chain	NA	NA	NA	NA	NA	NA	NA	NA	-9.082	0.00055738
277	XM_040186656	dchs2	dachsous cadherin-related 2	3.501	1.01e-07	NA	NA	-3.047	0.008944505	NA	NA	-2.639	0.000170335
278	XM_040186679	LOC120825203	uncharacterized LOC120825203	-2.515	7.5791e-05	NA	NA	NA	NA	NA	NA	NA	NA
279	XM_040186739	LOC120825232	perilipin-2-like	4.109	0	NA	NA	NA	NA	2.219	9.4021e-05	NA	NA
280	XM_040186918	LOC120825332	G protein-coupled receptor 137Ba-like	NA	NA	NA	NA	NA	NA	2.4	0.001440231	NA	NA
281	XM_040186923	prokr1a	prokineticin receptor 1a	NA	NA	NA	NA	NA	NA	NA	NA	2.626	0.004297817
282	XM_040186967	sorcs3	sortilin related VPS10 domain containing receptor 3	NA	NA	NA	NA	NA	NA	NA	NA	-3.403	2.717e-06
283	XM_040187013	LOC120825408	uncharacterized LOC120825408	-2.192	4.08e-07	NA	NA	NA	NA	NA	NA	NA	NA
284	XM_040187084	scpp9	secretory calcium-binding phosphoprotein 9	NA	NA	NA	NA	NA	NA	NA	NA	5.498	0.015130118
285	XM_040187125	LOC120825489	DNA translocase FtsK-like	NA	NA	NA	NA	NA	NA	2.731	2.7272e-05	NA	NA
286	XM_040187181	LOC120825534	myosin phosphatase Rho-interacting protein-like	NA	NA	NA	NA	NA	NA	NA	NA	-2.881	3.2432e-05
287	XM_040187216	LOC120825559	fascin-like	-2.068	7e-08	NA	NA	NA	NA	NA	NA	NA	NA
288	XM_040187344	pax5	paired box 5	NA	NA	NA	NA	NA	NA	NA	NA	2.506	7e-09
289	XM_040187572	LOC120825758	perforin-1-like	-3.359	0.00110752	NA	NA	NA	NA	NA	NA	NA	NA
290	XM_040187611	LOC120825787	homeobox protein OTX1 B-like	NA	NA	2.376	0.017001451	NA	NA	NA	NA	NA	NA
291	XM_040187644	cabp2a	calcium binding protein 2a	NA	NA	-3.166	0.000787554	NA	NA	NA	NA	-2.056	0.019561421
292	XM_040187648	LOC120825807	perforin-1-like	-3.465	8.687e-05	NA	NA	NA	NA	NA	NA	NA	NA
293	XM_040187656	LOC120825814	perforin-1-like	-3.068	0.006013546	NA	NA	NA	NA	NA	NA	NA	NA
294	XM_040187661	LOC120825817	perforin-1-like	-3.076	0.007077973	NA	NA	NA	NA	NA	NA	NA	NA
295	XM_040187735	bglapl	bone gamma-carboxyglutamate (gla) protein, like	-4.547	1.1238e-05	NA	NA	NA	NA	-3.292	1.7684e-05	3.105	0.006826695
296	XM_040187736	LOC120825886	voltage-dependent calcium channel gamma-3 subunit	NA	NA	NA	NA	NA	NA	NA	NA	-2.532	2.4009e-05
297	XM_040187771	eomesa	eomesodermin homolog a	-2.359	1.032e-05	NA	NA	NA	NA	NA	NA	NA	NA
298	XM_040187997	tnfa	tumor necrosis factor a (TNF superfamily, member 2)	4.467	1.109e-06	NA	NA	NA	NA	3.218	0.001257733	NA	NA
299	XM_040188008	dnah2	dynein, axonemal, heavy chain 2	2.158	2e-09	NA	NA	NA	NA	NA	NA	NA	NA
300	XM_040188054	LOC120826095	ATPase family AAA domain-containing protein 2-like	NA	NA	-3.979	0.000844535	NA	NA	NA	NA	NA	NA
301	XM_040188345	prdm1b	PR domain containing 1b, with ZNF domain	2.083	2.322e-06	NA	NA	-2.191	0.004345461	NA	NA	NA	NA
302	XM_040188527	LOC120826345	lens fiber membrane intrinsic protein-like	2.717	5.5218e-05	NA	NA	NA	NA	NA	NA	NA	NA
303	XM_040188820	gpnmb	glycoprotein (transmembrane) nmb	2.303	0	NA	NA	NA	NA	NA	NA	NA	NA
304	XM_040188926	trim46b	tripartite motif containing 46b	NA	NA	NA	NA	NA	NA	NA	NA	2.289	0.008940502
305	XM_040189052	LOC120826609	CMP-N-acetylneuraminate-beta-galactosamide-alpha-2,3-sialyltransferase 1-like	-2.254	0.000175884	NA	NA	NA	NA	NA	NA	NA	NA
306	XM_040189157	LOC120826687	CMP-N-acetylneuraminate-beta-galactosamide-alpha-2,3-sialyltransferase 1-like	NA	NA	-2.319	7e-09	NA	NA	NA	NA	NA	NA
307	XM_040189177	LOC120826698	lanosterol 14-alpha demethylase	4.248	0	NA	NA	NA	NA	2.744	0	NA	NA
308	XM_040189344	LOC120826797	chitin synthase chs-2-like	-3.435	0	NA	NA	NA	NA	NA	NA	NA	NA
309	XM_040189424	LOC120826853	trypsin-like	NA	NA	NA	NA	NA	NA	NA	NA	-2.395	0.003128321
310	XM_040189428	gngt1	guanine nucleotide binding protein (G protein), gamma transducing activity polypeptide 1	-3.713	1.4596e-05	NA	NA	3.295	0.031314661	NA	NA	2.062	0.030366193
311	XM_040189496	LOC120826907	zinc transporter 8-like	2.081	3.6e-08	NA	NA	NA	NA	NA	NA	NA	NA
312	XM_040189525	LOC120826924	extracellular matrix protein 1-like	NA	NA	-2.717	0.038317211	NA	NA	NA	NA	NA	NA
313	XM_040189633	LOC120826982	chitin synthase chs-2-like	-3.428	0	NA	NA	NA	NA	NA	NA	NA	NA
314	XM_040189659	LOC120826998	guanine nucleotide-binding protein G(I)/G(S)/G(T) subunit beta-3-like	2.546	0.000253767	NA	NA	NA	NA	NA	NA	NA	NA
315	XM_040189779	LOC120827105	collagen alpha-2(V) chain-like	-2.063	0	NA	NA	NA	NA	NA	NA	2.136	0
316	XM_040189817	LOC120827154	parvalbumin beta-like	2.868	2.2565e-05	NA	NA	NA	NA	2.151	0.003432302	NA	NA
317	XM_040189829	naalad2	N-acetylated alpha-linked acidic dipeptidase 2	NA	NA	NA	NA	NA	NA	NA	NA	2.053	0
318	XM_040189852	LOC120827174	uncharacterized LOC120827174	NA	NA	-2.263	0.002424097	NA	NA	NA	NA	NA	NA
319	XM_040190090	LOC120827290	immunoglobulin lambda-1 light chain-like	NA	NA	NA	NA	NA	NA	NA	NA	2.954	1.2694e-05
320	XM_040190092	LOC120827291	immunoglobulin lambda-1 light chain-like	NA	NA	2.44	7e-09	NA	NA	NA	NA	2.183	2.08e-07
321	XM_040190135	tmem98	transmembrane protein 98	NA	NA	NA	NA	NA	NA	NA	NA	3.274	0.023627934
322	XM_040190171	LOC120827315	immunoglobulin epsilon heavy chain-like	NA	NA	3.242	1e-09	NA	NA	NA	NA	2.974	1e-08
323	XM_040190176	LOC120827316	immunoglobulin mu heavy chain-like	NA	NA	2.691	1.6e-08	NA	NA	NA	NA	2.578	1.5e-08
324	XM_040190177	LOC120827317	uncharacterized LOC120827317	NA	NA	2.88	3.7786e-05	NA	NA	NA	NA	2.534	8.8876e-05
325	XM_040190291	slc13a5b	solute carrier family 13 member 5b	NA	NA	NA	NA	2.146	0.002608198	NA	NA	2.492	1.3e-08
326	XM_040190335	sult3st1	sulfotransferase family 3, cytosolic sulfotransferase 1	NA	NA	NA	NA	NA	NA	NA	NA	-5.852	0.002376294
327	XM_040190517	pheta2	PH domain containing endocytic trafficking adaptor 2	NA	NA	2.172	0.000365359	NA	NA	-2.004	0.00039086	NA	NA
328	XM_040190657	LOC120827614	uncharacterized LOC120827614	NA	NA	NA	NA	-3.868	0.004739539	-3.348	9.5831e-05	-2.326	0.007271955
329	XM_040190818	LOC120827724	hemoglobin embryonic subunit alpha-like	NA	NA	3.278	0.005957394	NA	NA	NA	NA	3.137	0.00145497
330	XM_040190819	LOC120827725	hemoglobin embryonic subunit alpha-like	3.13	0.000455213	4.501	6.122e-06	NA	NA	NA	NA	2.861	0.001255791
331	XM_040190872	chadla	chondroadherin-like a	NA	NA	NA	NA	NA	NA	2.046	0.000162656	NA	NA
332	XM_040190955	LOC120827833	immunoglobulin lambda-1 light chain-like	NA	NA	2.407	6.62e-06	NA	NA	NA	NA	3.577	1.8e-08
333	XM_040190998	LOC120827858	transmembrane channel-like protein 6	-2.11	0	NA	NA	NA	NA	NA	NA	NA	NA
334	XM_040191523	LOC120828149	putative ATP-dependent RNA helicase TDRD12	NA	NA	NA	NA	NA	NA	2.218	0.002932766	2.264	0.001693957
335	XM_040191599	LOC120828190	uncharacterized LOC120828190	2.858	7.5237e-05	NA	NA	NA	NA	NA	NA	NA	NA
336	XM_040191601	LOC120828192	uncharacterized LOC120828192	2.895	5.0014e-05	NA	NA	NA	NA	NA	NA	NA	NA
337	XM_040191749	pvalb8	parvalbumin 8	NA	NA	NA	NA	2.551	0.002883098	NA	NA	2.724	1.56e-07
338	XM_040191980	LOC120828422	zinc finger protein Gfi-1b-like	-2.909	7e-09	NA	NA	NA	NA	NA	NA	NA	NA
339	XM_040192086	LOC120828485	testis-expressed protein 2-like	NA	NA	-2.105	1.266e-05	NA	NA	NA	NA	NA	NA
340	XM_040192123	LOC120828511	B-cell receptor CD22-like	NA	NA	NA	NA	NA	NA	-2.023	0.007057449	NA	NA
341	XM_040192131	LOC120828515	neuropeptide B-like	-2.331	0.002888283	NA	NA	NA	NA	NA	NA	NA	NA
342	XM_040192482	LOC120828842	chondroitin proteoglycan 2-like	-4.625	0	NA	NA	NA	NA	-3.278	1.5282e-05	NA	NA
343	XM_040192489	LOC120828848	transmembrane and death domain protein 1-like	NA	NA	NA	NA	NA	NA	3.034	7.6463e-05	NA	NA
344	XM_040192528	lsm14b	LSM family member 14B	NA	NA	-4.283	0	NA	NA	NA	NA	-3.673	0
345	XM_040192671	LOC120828968	rhamnose-binding lectin-like	NA	NA	-2.059	0.044530591	NA	NA	NA	NA	NA	NA
346	XM_040192672	LOC120828969	protein-glutamine gamma-glutamyltransferase 5-like	2.73	0	NA	NA	-2	0.008976053	NA	NA	NA	NA
347	XM_040192686	LOC120828975	stromelysin-1-like	NA	NA	NA	NA	NA	NA	NA	NA	2.645	0.016015516
348	XM_040192782	LOC120829030	chondroitin proteoglycan-2-like	-4.551	0	NA	NA	NA	NA	-2.49	0.002065464	NA	NA
349	XM_040192846	si:dkey-32e6.6	extracellular matrix protein 2	NA	NA	NA	NA	NA	NA	2.086	0.000170959	NA	NA
350	XM_040192847	lrrc23	leucine rich repeat containing 23	NA	NA	NA	NA	NA	NA	2.125	0.000940879	NA	NA
351	XM_040192919	ppm1na	protein phosphatase, Mg2+/Mn2+ dependent, 1Na (putative)	NA	NA	NA	NA	NA	NA	2.032	4e-09	NA	NA
352	XM_040192957	neurod4	neuronal differentiation 4	NA	NA	-5.93	0.001564022	NA	NA	NA	NA	-4.236	0.004205952
353	XM_040193034	cacna2d3a	calcium channel, voltage-dependent, alpha 2/delta subunit 3a	NA	NA	2.866	0.00065936	-2.636	0.041565732	-2.71	0.000482253	NA	NA
354	XM_040193092	si:dkey-182i3.11	insulin-like growth factor-binding protein complex acid labile subunit	-2.337	0	NA	NA	NA	NA	NA	NA	NA	NA
355	XM_040193116	LOC120829190	extracellular calcium-sensing receptor-like	NA	NA	-2.055	1.8261e-05	NA	NA	NA	NA	NA	NA
356	XM_040193181	LOC120829219	extracellular calcium-sensing receptor-like	NA	NA	-2.523	0.00093692	NA	NA	NA	NA	NA	NA
357	XM_040193262	fmnl2b	formin-like 2b	NA	NA	2.914	0.001950677	NA	NA	NA	NA	NA	NA
358	XM_040193869	zgc:158296	uncharacterized protein LOC791212 homolog	-3.068	1.145e-06	NA	NA	NA	NA	-2.168	0.000708952	NA	NA
359	XM_040193977	tnnt2a	troponin T type 2a (cardiac)	-2.776	2.56e-05	-3.057	5.3266e-05	2.93	0.012178272	NA	NA	NA	NA
360	XM_040194096	rnd1a	Rho family GTPase 1a	NA	NA	NA	NA	NA	NA	NA	NA	3.146	8.5263e-05
361	XM_040194171	LOC120829772	EBP cholestenol delta-isomerase	4.637	0	NA	NA	NA	NA	2.751	0	NA	NA
362	XM_040194173	dnase1l1l	deoxyribonuclease I-like 1-like	NA	NA	NA	NA	NA	NA	2.136	0.00034197	NA	NA
363	XM_040194205	fam43b	family with sequence similarity 43 member B	2.402	0.001580665	NA	NA	NA	NA	NA	NA	NA	NA
364	XM_040194589	LOC120830109	Golgi-associated plant pathogenesis-related protein 1-like	4.725	1.2e-08	NA	NA	-4.712	0.000981498	NA	NA	-2.887	0.001302634
365	XM_040194653	LOC120830153	tetratricopeptide repeat protein 16	2.889	4e-09	NA	NA	NA	NA	NA	NA	NA	NA
366	XM_040194760	figla	folliculogenesis specific bHLH transcription factor	NA	NA	NA	NA	NA	NA	4.644	0.003835244	NA	NA
367	XM_040194792	ctsla	cathepsin La	2.082	0	NA	NA	NA	NA	NA	NA	NA	NA
368	XM_040194832	trpm3	transient receptor potential cation channel, subfamily M, member 3	NA	NA	5.264	2.6684e-05	NA	NA	NA	NA	2.933	0.012954448
369	XM_040194921	si:dkeyp-14d3.1	transmembrane protein 132C	NA	NA	NA	NA	NA	NA	NA	NA	2.066	0.002159201
370	XM_040195264	LOC120830545	eosinophil peroxidase-like	NA	NA	NA	NA	NA	NA	NA	NA	-3.299	0.012025185
371	XM_040195278	tmem119a	transmembrane protein 119a	NA	NA	NA	NA	NA	NA	NA	NA	2.116	1e-09
372	XM_040195712	nos1	nitric oxide synthase 1 (neuronal)	3.055	8.5425e-05	NA	NA	NA	NA	3.032	0.000337327	NA	NA
373	XM_040195803	loxhd1b	lipoxygenase homology PLAT domains 1b	NA	NA	2.051	0.001564022	NA	NA	NA	NA	NA	NA
374	XM_040195922	LOC120830915	rho-related BTB domain-containing protein 2-like	NA	NA	NA	NA	NA	NA	2.12	0.001895665	NA	NA
375	XM_040195986	aacs	acetoacetyl-CoA synthetase	2.136	0	NA	NA	NA	NA	NA	NA	NA	NA
376	XM_040196079	LOC120830993	beta-1,3-galactosyl-O-glycosyl-glycoprotein beta-1,6-N-acetylglucosaminyltransferase-like	2.154	5.6079e-05	NA	NA	NA	NA	NA	NA	NA	NA
377	XM_040196123	LOC120831026	calcium-binding protein 7	NA	NA	NA	NA	NA	NA	NA	NA	2.263	0.0036546
378	XM_040196179	disp3	dispatched RND transporter family member 3	2.108	0.00022645	NA	NA	NA	NA	NA	NA	-2.058	0.000659836
379	XM_040196277	lipg	lipase, endothelial	2.492	0	NA	NA	NA	NA	NA	NA	NA	NA
380	XM_040196284	ptgs1	prostaglandin-endoperoxide synthase 1	-2.408	8.3e-08	NA	NA	NA	NA	NA	NA	NA	NA
381	XM_040196372	psat1	phosphoserine aminotransferase 1	2.943	0	NA	NA	NA	NA	NA	NA	NA	NA
382	XM_040196753	il1b	interleukin 1, beta	2.439	0.000217975	NA	NA	NA	NA	NA	NA	NA	NA
383	XM_040196787	LOC120831372	myosin light polypeptide 6-like	-6.578	4.1e-08	-6.866	4.1e-07	7.823	0.000128976	NA	NA	NA	NA
384	XM_040197044	rlbp1a	retinaldehyde binding protein 1a	-2.51	2.21e-07	NA	NA	2.415	0.004438751	NA	NA	NA	NA
385	XM_040197065	LOC120831548	rhotekin-like	2.174	4.86e-06	NA	NA	NA	NA	NA	NA	NA	NA
386	XM_040197114	LOC120831585	cilia- and flagella-associated protein 44	2.078	0.000367616	NA	NA	NA	NA	NA	NA	NA	NA
387	XM_040197247	LOC120831648	caspase-3-like	4.985	0	NA	NA	-2.407	0.014984735	2.578	9.337e-06	NA	NA
388	XM_040197309	hmgcs1	3-hydroxy-3-methylglutaryl-CoA synthase 1 (soluble)	3.05	0	NA	NA	NA	NA	NA	NA	NA	NA
389	XM_040197672	fibcd1b	fibrinogen C domain containing 1b	NA	NA	2.103	0.005540146	NA	NA	NA	NA	NA	NA
390	XM_040197683	LOC120831861	chondroitin sulfate proteoglycan 4-like	NA	NA	-2.908	0	NA	NA	NA	NA	-2.283	0
391	XM_040197728	LOC120831876	probable phospholipid-transporting ATPase IM	2.491	0.000274748	NA	NA	NA	NA	NA	NA	NA	NA
392	XM_040197770	zgc:92275	cholesterol 7-desaturase nvd	NA	NA	3.432	4.964e-06	NA	NA	NA	NA	2.576	0.000154835
393	XM_040198036	c7b	complement component 7b	2.435	8.7377e-05	2.25	0.002537764	-2.599	0.01758404	NA	NA	NA	NA
394	XM_040198360	mpx	myeloid-specific peroxidase	-2.003	3.1079e-05	NA	NA	NA	NA	NA	NA	NA	NA
395	XM_040198605	tmc2a	transmembrane channel-like 2a	NA	NA	NA	NA	NA	NA	2.923	0.00048822	NA	NA
396	XM_040198813	LOC120832509	ryanodine receptor 3-like	-2.447	2.04e-06	NA	NA	NA	NA	NA	NA	NA	NA
397	XM_040198918	LOC120832544	cytochrome P450 1B1-like	-2.454	0	NA	NA	NA	NA	NA	NA	NA	NA
398	XM_040198952	vsx2	visual system homeobox 2	2.454	0.000210607	NA	NA	NA	NA	NA	NA	NA	NA
399	XM_040198971	LOC120832575	cytosolic 5'-nucleotidase 1A-like	3.617	0	NA	NA	-3.407	2.4902e-05	NA	NA	-2.439	2.013e-06
400	XM_040198979	gjb9a	gap junction protein beta 9a	NA	NA	NA	NA	-2.521	8.513e-06	NA	NA	NA	NA
401	XM_040198998	gpx2	glutathione peroxidase 2	3.39	7.7e-08	NA	NA	NA	NA	2.557	0.000232337	NA	NA
402	XM_040199014	LOC120832602	interferon alpha-inducible protein 27-like protein 2A	NA	NA	NA	NA	3.195	0.005318976	NA	NA	NA	NA
403	XM_040199017	LOC120832605	interferon alpha-inducible protein 27-like protein 2A	NA	NA	NA	NA	2.028	0.024526005	NA	NA	NA	NA
404	XM_040199018	LOC120832606	interferon alpha-inducible protein 27-like protein 2A	NA	NA	NA	NA	2.348	0.021773545	NA	NA	NA	NA
405	XM_040199022	tpo	thyroid peroxidase	-2.714	0.001050281	NA	NA	NA	NA	NA	NA	NA	NA
406	XM_040199161	erg28	ergosterol biosynthesis 28 homolog	3.081	0	NA	NA	NA	NA	NA	NA	NA	NA
407	XM_040199632	LOC120832931	apolipoprotein B-100-like	2.393	0.000367817	NA	NA	NA	NA	NA	NA	NA	NA
408	XM_040199853	dio3a	iodothyronine deiodinase 3a	-2.71	1e-09	NA	NA	NA	NA	NA	NA	NA	NA
409	XM_040199876	LOC120833065	uncharacterized LOC120833065	NA	NA	NA	NA	NA	NA	NA	NA	-2.242	4.2139e-05
410	XM_040199973	si:cabz01090165.1	uncharacterized protein LOC100333421 homolog	NA	NA	NA	NA	NA	NA	NA	NA	-2.591	0.02424862
411	XM_040200020	LOC120833148	uncharacterized LOC120833148	-2.354	2.17e-07	NA	NA	NA	NA	NA	NA	NA	NA
412	XM_040200060	LOC120833177	cytosolic 5'-nucleotidase 1A-like	3.537	0	NA	NA	-3.203	5.48e-06	NA	NA	-2.41	7e-08
413	XM_040200153	ctsl.1	cathepsin L.1	2.894	0	NA	NA	NA	NA	NA	NA	NA	NA
414	XM_040200254	dtnbb	dystrobrevin, beta b	NA	NA	NA	NA	NA	NA	2.203	0.000483796	2.147	0.000486952
415	XM_040200454	slc1a8b	solute carrier family 1 member 8b	2.126	0.000282137	NA	NA	NA	NA	NA	NA	NA	NA
416	XM_040200481	slc2a2	solute carrier family 2 member 2	2.124	0.000753129	NA	NA	NA	NA	NA	NA	NA	NA
417	XM_040200521	nkl.4	NK-lysin tandem duplicate 4	-2.914	4.0062e-05	NA	NA	2.995	0.015543049	NA	NA	NA	NA
418	XM_040201211	LOC120833765	low choriolytic enzyme	NA	NA	NA	NA	NA	NA	5.029	0.008631175	5.867	0.001452622
419	XM_040201296	acod1	aconitate decarboxylase 1	2.313	5.5437e-05	NA	NA	-2.182	0.03407862	NA	NA	NA	NA
420	XM_040201446	LOC120833875	uncharacterized LOC120833875	NA	NA	NA	NA	NA	NA	NA	NA	2.134	6.7325e-05
421	XM_040201505	LOC120833894	inactive dipeptidyl peptidase 10-like	NA	NA	NA	NA	NA	NA	NA	NA	2.764	0.005476869
422	XM_040201683	inpp4aa	inositol polyphosphate-4-phosphatase type I Aa	2.248	1.181e-06	NA	NA	NA	NA	NA	NA	NA	NA
423	XM_040201775	prtga	protogenin homolog a (Gallus gallus)	2.66	2e-09	NA	NA	NA	NA	NA	NA	NA	NA
424	XM_040201879	LOC120834089	arylamine N-acetyltransferase, pineal gland isozyme NAT-10-like	2.135	1.35e-07	NA	NA	NA	NA	NA	NA	NA	NA
425	XM_040201880	lss	lanosterol synthase (2,3-oxidosqualene-lanosterol cyclase)	3.675	0	NA	NA	NA	NA	NA	NA	NA	NA
426	XM_040202110	sp9	sp9 transcription factor	5.542	0	NA	NA	NA	NA	2.614	0.020137362	-3.547	3.8091e-05
427	XM_040202204	myo3b	myosin IIIB	2.639	0	NA	NA	NA	NA	NA	NA	NA	NA
428	XM_040202254	LOC120834319	uncharacterized LOC120834319	-2.212	0.000199587	NA	NA	NA	NA	NA	NA	NA	NA
429	XM_040202259	LOC120834321	uncharacterized LOC120834321	NA	NA	NA	NA	NA	NA	NA	NA	2.036	0.009446079
430	XM_040202349	cps1	carbamoyl-phosphate synthase 1, mitochondrial	2.051	0	NA	NA	NA	NA	NA	NA	NA	NA
431	XM_040202543	LOC120834505	thrombospondin type-1 domain-containing protein 4-like	-3.031	0	NA	NA	2.282	5.885e-06	NA	NA	NA	NA
432	XM_040203042	LOC120834776	kelch-like protein 10	NA	NA	NA	NA	NA	NA	NA	NA	2.732	0.011085297
433	XM_040203431	gnat1	guanine nucleotide binding protein (G protein), alpha transducing activity polypeptide 1	NA	NA	NA	NA	NA	NA	2.141	2.419e-06	NA	NA
434	XM_040203494	LOC120835024	protein lifeguard 1-like	NA	NA	-2.992	1.68e-07	NA	NA	NA	NA	-2.658	1.178e-06
435	XM_040203495	LOC120835025	protein lifeguard 1-like	NA	NA	NA	NA	NA	NA	-2.464	1.0287e-05	-2.529	4.425e-06
436	XM_040203496	gpr84	G protein-coupled receptor 84	2.249	0.001226658	NA	NA	NA	NA	NA	NA	NA	NA
437	XM_040203555	odad1	outer dynein arm docking complex subunit 1	NA	NA	2.528	1.7206e-05	NA	NA	NA	NA	NA	NA
438	XM_040203731	nmbb	neuromedin Bb	NA	NA	NA	NA	NA	NA	3.395	0.000875691	NA	NA
439	XM_040203772	LOC120835147	RING finger protein 224-like	NA	NA	NA	NA	NA	NA	-2.162	0.000656703	NA	NA
440	XM_040203812	dhrs3b	dehydrogenase/reductase (SDR family) member 3b	-2.358	8.8e-08	NA	NA	NA	NA	NA	NA	NA	NA
441	XM_040203846	LOC120835183	uncharacterized LOC120835183	NA	NA	-2.87	4.7144e-05	NA	NA	NA	NA	NA	NA
442	XM_040204047	LOC120835266	protein Wnt-2b-A-like	NA	NA	NA	NA	NA	NA	NA	NA	2.163	8e-08
443	XM_040204460	zgc:172270	uncharacterized protein LOC100136849 homolog	NA	NA	NA	NA	NA	NA	-2.174	1.133e-06	NA	NA
444	XM_040204552	slc6a14	solute carrier family 6 member 14	NA	NA	2.188	0.023807217	NA	NA	2.759	0.000224246	4.415	5e-09
445	XM_040204577	mmel1	membrane metallo-endopeptidase-like 1	2.092	4.0645e-05	NA	NA	NA	NA	NA	NA	NA	NA
446	XM_040204807	zgc:113054	uncharacterized protein LOC541322 homolog	3.437	4e-08	NA	NA	NA	NA	2.091	0.003122416	NA	NA
447	XM_040204808	eevs	2-epi-5-epi-valiolone synthase	2.014	0.005040561	NA	NA	NA	NA	NA	NA	NA	NA
448	XM_040204878	LOC120835704	olfactory receptor class A-like protein 1	NA	NA	NA	NA	2.427	0.018301896	NA	NA	2.162	0.00046548
449	XM_040204970	si:dkey-28n18.9	sorting nexin-5	2.52	0	NA	NA	NA	NA	NA	NA	NA	NA
450	XM_040205097	LOC120835833	chitotriosidase-1-like	4.305	5.1e-08	NA	NA	NA	NA	2.503	0.000677653	NA	NA
451	XR_005709894	LOC120807941	uncharacterized LOC120807941	-3.418	7.4e-08	NA	NA	3.246	0.003191334	NA	NA	2.563	0.000172081
452	XR_005709895	LOC120807942	uncharacterized LOC120807942	-4.11	0	NA	NA	3.307	5.6792e-05	NA	NA	2.743	1.18e-07
453	XR_005709896	LOC120807943	uncharacterized LOC120807943	-4.242	1e-09	NA	NA	3.333	0.004930608	NA	NA	2.841	0.000180489
454	XR_005710040	LOC120808919	uncharacterized LOC120808919	-2.409	0.02048011	-6.353	2.1499e-05	NA	NA	NA	NA	NA	NA
455	XR_005710532	LOC120812171	uncharacterized LOC120812171	NA	NA	-2.498	0.025774736	NA	NA	NA	NA	NA	NA
456	XR_005710547	LOC120812235	uncharacterized LOC120812235	NA	NA	NA	NA	NA	NA	NA	NA	2.433	0.015171551
457	XR_005710628	LOC120812464	uncharacterized LOC120812464	-3.413	0.000661305	NA	NA	NA	NA	NA	NA	NA	NA
458	XR_005711129	LOC120813963	uncharacterized LOC120813963	NA	NA	NA	NA	2.993	0.04519104	NA	NA	NA	NA
459	XR_005711152	LOC120814084	uncharacterized LOC120814084	-4.328	3.93e-07	NA	NA	NA	NA	-3.123	0.001115881	NA	NA
460	XR_005711519	LOC120815167	uncharacterized LOC120815167	NA	NA	-2.444	0	NA	NA	NA	NA	NA	NA
461	XR_005711743	LOC120815503	uncharacterized LOC120815503	-4.262	5e-09	NA	NA	NA	NA	-3.305	3.167e-05	NA	NA
462	XR_005711753	LOC120815544	uncharacterized LOC120815544	-3.859	0.044947555	NA	NA	NA	NA	NA	NA	NA	NA
463	XR_005711767	LOC120815760	uncharacterized LOC120815760	NA	NA	NA	NA	NA	NA	-2.349	0.026541249	NA	NA
464	XR_005712049	LOC120817929	uncharacterized LOC120817929	NA	NA	NA	NA	NA	NA	2.332	0.02844978	NA	NA
465	XR_005712265	LOC120819403	uncharacterized LOC120819403	2.187	0.003947885	NA	NA	NA	NA	NA	NA	NA	NA
466	XR_005712477	LOC120821069	uncharacterized LOC120821069	-2.637	0.003580866	NA	NA	NA	NA	NA	NA	NA	NA
467	XR_005712527	LOC120821326	uncharacterized LOC120821326	-2.054	2.1987e-05	NA	NA	NA	NA	NA	NA	NA	NA
468	XR_005712702	LOC120822589	uncharacterized LOC120822589	-2.254	1.64e-07	NA	NA	NA	NA	NA	NA	NA	NA
469	XR_005712746	LOC120822828	uncharacterized LOC120822828	NA	NA	-2.751	0.004147147	NA	NA	NA	NA	NA	NA
470	XR_005713208	LOC120826065	uncharacterized LOC120826065	NA	NA	NA	NA	NA	NA	NA	NA	2.044	0.028569425
471	XR_005713711	LOC120829737	uncharacterized LOC120829737	-2.179	0.001901501	NA	NA	NA	NA	NA	NA	NA	NA
472	XR_005713905	LOC120830469	uncharacterized LOC120830469	NA	NA	NA	NA	NA	NA	2.089	0.008077961	NA	NA
473	XR_005714229	LOC120832613	uncharacterized LOC120832613	NA	NA	NA	NA	NA	NA	NA	NA	2.638	0.001190596
474	XR_005714278	LOC120833151	uncharacterized LOC120833151	2.728	6.5e-08	NA	NA	NA	NA	NA	NA	NA	NA
475	XR_005714551	LOC120835222	uncharacterized LOC120835222	NA	NA	NA	NA	NA	NA	NA	NA	2.065	0.001059343
476	NA	E2998_mgp12	NADH dehydrogenase subunit 2	NA	NA	NA	NA	NA	NA	NA	NA	-2.039	1.7851e-05
477	NA	LOC120812984	immunoglobulin lambda constant 6-like	NA	NA	2.225	1.66e-07	NA	NA	NA	NA	2.503	1e-09
478	NA	LOC120812986	immunoglobulin lambda constant 6-like	NA	NA	2.303	0.001178505	NA	NA	NA	NA	2.468	0.000387287
479	NA	LOC120812987	Ig kappa chain V region 3381-like	NA	NA	NA	NA	NA	NA	NA	NA	2.666	8.7061e-05
480	NA	LOC120813263	T cell receptor alpha variable 3-like	NA	NA	NA	NA	NA	NA	-2.268	0.0007716	NA	NA
481	NA	LOC120813582	Ig kappa chain V region 3381-like	NA	NA	3.432	0.000157393	NA	NA	NA	NA	2.045	0.018181006
482	NA	LOC120813960	Ig kappa chain V region 3547-like	-2.354	0.001570856	NA	NA	NA	NA	NA	NA	2.823	0.000252221
483	NA	LOC120827324	immunoglobulin heavy variable 1-3-like	NA	NA	NA	NA	NA	NA	NA	NA	2.112	0.040935897
484	NA	LOC120827325	Ig heavy chain V region 1-72-like	-2.634	0.019797833	NA	NA	NA	NA	NA	NA	3.598	0.001665392
485	NA	LOC120827788	immunoglobulin heavy variable 3-21-like	NA	NA	2.498	0.000717416	NA	NA	NA	NA	NA	NA
486	NA	LOC120827800	Ig heavy chain V region 6.96-like	NA	NA	4.052	1.5816e-05	-3.148	0.032047458	-2.133	0.016048362	NA	NA
487	NA	LOC120833190	T cell receptor alpha variable 13-1-like	-2.002	0.001096473	NA	NA	NA	NA	NA	NA	NA	NA
488	NA	rhcga	Rh family, C glycoprotein a	2.27	0	NA	NA	NA	NA	2.032	0	NA	NA
